# Supplementary material for: Bone mineral density and sex hormone binding globulin as potential mediators of the causal effect of urolithiasis on osteoporosis risk: a Mendelian randomization
Source: Front Endocrinol (Lausanne). 2025 Feb 26;16:1460682. doi: 10.3389/fendo.2025.1460682 (PMC11896853; doi:10.3389/fendo.2025.1460682)
Supplement: Supplementary file 1 [file Table1.xlsx]

## Sheet: Content
Contents
Table S1. Overview of the GWAS data in the current study
Table S2.The detailed information of SNPs chosen for instrumental variables of between UL and OP
Table S3. The detailed information of SNPs chosen for instrumental variables of between UL and the BMD at different sites and ages
Table S4. The detailed information of SNPs chosen for instrumental variables of between UL and the four Mediators
Table S5. The detailed information of SNPs chosen for instrumental variables of between the three possible Mediators and OP
Table S6. Results of sensitivity analysis

## Sheet: Table S1
Table S1.Overview of the GWAS data in the current study
Trait	Ancestry	Year		Sample size	GWAS_ID	PMID or Weblink
				(Cases-Controls)
Urolithiasis	European	2021	488346 (6,223/482,123)		GCST90018935	34594039
Osteoporosis	European	2018	407,763 (6,484/401,279)		Osteoporosis_743.1	UK Biobank (https://www.leelabsg.org/resources)
Osteoporosis	European	2022	399,054 (8,017/391,037)		R10_M13_OSTEOPOROSIS	Finn Gen consortium(https://www.finngen.fi/fi)
FN-BMD	Mixed	2015	32735		ieu-a-980	26367794
LS-BMD	Mixed	2015	28498		ieu-a--982	26367794
FA-BMD	Mixed	2015	8143		ieu-a-977	26367794
TB-BMD	European	2018	56284		GCST005348	29304378
TB-BMD(0-15)	Mixed	2018	11807		GCST005345	29304378
TB-BMD(15-30)	Mixed	2018	4180		GCST005344	29304378
TB-BMD(30-45)	Mixed	2018	10062		GCST005346	29304378
TB-BMD(45-60)	European	2018	18805		GCST005350	29304378
TB-BMD(>60)	Mixed	2018	22504		GCST005349	29304378
SHBG	European	2020	370125		GCST90012111	32042192
serum 25(OH)D	European	2020	496946		GCST90000618	32242144
Calcium supplements	European	2017		336,314(22,047/314,267)	ukb-a-495	https://gwas.mrcieu.ac.uk
FN-BMD, femur neck bone mineral density; LS-BMD, lumbar spine bone mineral density; FA-BMD, forearm bone mineral density; TB-BMD, total body bone mineral density;SHBG, sex hormone binding globulin.

## Sheet: Table S2
Table S2 The detailed information of SNPs chosen for instrumental variables of between UL and OP
id	outcome	Exposure	SNP	effect_allele.exposure	other_allele.exposure	F-statistic	beta.exposure	se.exposure	pval.exposure	beta.outcome	se.outcome	pval.outcome
1	OP(FinnGen)	UL	rs112674537	C	T	50.2511	-0.1204	0.0199	1.44e-09	-0.0219231	0.0176619	0.214508
2	OP(FinnGen)	UL	rs11723275	C	A	78.1247	0.084	0.0128	5.96e-11	0.00176106	0.0163064	0.913997
3	OP(FinnGen)	UL	rs13054904	A	T	49.5047	0.1427	0.0202	1.42e-12	0.0160391	0.0204047	0.431838
4	OP(FinnGen)	UL	rs13353032	G	T	76.3356	0.1199	0.0131	6.34e-20	0.0433441	0.0244576	0.076359
5	OP(FinnGen)	UL	rs1950526	A	G	57.471	-0.1062	0.0174	1.12e-09	-0.0217426	0.0189985	0.252442
6	OP(FinnGen)	UL	rs2241358	G	C	77.5191	0.1108	0.0129	1.18e-17	0.0141879	0.018753	0.449309
7	OP(FinnGen)	UL	rs2726550	T	C	74.6266	-0.0755	0.0134	1.61e-08	-0.0045026	0.017434	0.796202
8	OP(FinnGen)	UL	rs3798519	C	A	76.3356	0.1043	0.0131	1.73e-15	0.0294776	0.0199042	0.138613
9	OP(FinnGen)	UL	rs3845917	A	G	83.333	-0.0683	0.012	1.34e-08	-0.023176	0.0182002	0.202878
10	OP(FinnGen)	UL	rs4834412	A	G	86.2065	-0.0701	0.0116	1.41e-09	-0.016535	0.0164393	0.314501
11	OP(FinnGen)	UL	rs55637647	G	C	86.2065	0.0657	0.0116	1.61e-08	0.0103111	0.0174846	0.555375
12	OP(FinnGen)	UL	rs56008432	C	T	84.0333	-0.0745	0.0119	3.26e-10	-0.00771152	0.0163345	0.636856
13	OP(FinnGen)	UL	rs6123359	G	A	76.9228	0.0998	0.013	1.83e-14	-0.039822	0.0257345	0.121763
14	OP(FinnGen)	UL	rs62398607	C	T	68.0269	0.1017	0.0147	4.58e-12	0.00497715	0.0186814	0.789914
15	OP(FinnGen)	UL	rs6586064	A	C	71.9422	-0.0908	0.0139	6.69e-11	-0.0276663	0.0213588	0.195212
16	OP(FinnGen)	UL	rs72659194	C	T	30.5809	0.2002	0.0327	9.37e-10	0.0280507	0.0344879	0.416019
17	OP(FinnGen)	UL	rs838717	A	G	86.9562	-0.0893	0.0115	8.19e-15	-0.0163779	0.0165545	0.322502
18	OP(FinnGen)	UL	rs9525016	A	G	81.9669	-0.0755	0.0122	5.43e-10	0.0110665	0.0172733	0.521736
19	OP(FinnGen)	UL	rs36179854	T	C	68.4929	0.0823	0.0146	1.66e-08	0.00079974	0.0170664	0.962624
20	OP(FinnGen)	UL	rs578595	A	C	84.0333	-0.0843	0.0119	1.64e-12	-0.0238772	0.0165812	0.149861
21	OP(UKB)	UL	rs11723275	C	A	78.1247	0.084	0.0128	5.96e-11	0.013	0.018	0.47
22	OP(UKB)	UL	rs13054904	A	T	49.5047	0.1427	0.0202	1.42e-12	0.017	0.021	0.4
23	OP(UKB)	UL	rs13353032	G	T	76.3356	0.1199	0.0131	6.34e-20	0.053	0.029	0.064
24	OP(UKB)	UL	rs1950526	A	G	57.471	-0.1062	0.0174	1.12e-09	-0.03	0.02	0.14
25	OP(UKB)	UL	rs2231142	T	G	70.9217	0.0971	0.0141	5.24e-12	0.061	0.028	0.03
26	OP(UKB)	UL	rs2241358	G	C	77.5191	0.1108	0.0129	1.18e-17	0.018	0.019	0.35
27	OP(UKB)	UL	rs2726550	T	C	74.6266	-0.0755	0.0134	1.61e-08	-0.0094	0.019	0.61
28	OP(UKB)	UL	rs3798519	C	A	76.3356	0.1043	0.0131	1.73e-15	-0.0046	0.024	0.84
29	OP(UKB)	UL	rs3845917	A	G	83.333	-0.0683	0.012	1.34e-08	-0.029	0.021	0.17
30	OP(UKB)	UL	rs55637647	G	C	86.2065	0.0657	0.0116	1.61e-08	-0.0049	0.019	0.8
31	OP(UKB)	UL	rs56008432	C	T	84.0333	-0.0745	0.0119	3.26e-10	-0.019	0.018	0.29
32	OP(UKB)	UL	rs578595	A	C	84.0333	-0.0843	0.0119	1.64e-12	-0.016	0.018	0.37
33	OP(UKB)	UL	rs6123359	G	A	76.9228	0.0998	0.013	1.83e-14	-0.042	0.03	0.16
34	OP(UKB)	UL	rs62398607	C	T	68.0269	0.1017	0.0147	4.58e-12	-0.01	0.022	0.65
35	OP(UKB)	UL	rs6586064	A	C	71.9422	-0.0908	0.0139	6.69e-11	0.012	0.025	0.64
36	OP(UKB)	UL	rs72659194	C	T	30.5809	0.2002	0.0327	9.37e-10	0.027	0.029	0.35
37	OP(UKB)	UL	rs838717	A	G	86.9562	-0.0893	0.0115	8.19e-15	-0.0046	0.018	0.8
38	OP(UKB)	UL	rs9525016	A	G	81.9669	-0.0755	0.0122	5.43e-10	0.0049	0.019	0.79
39	UL	OP(FinnGen)	rs10122709	T	C	44.5129	-0.102611	0.0224653	4.94e-06	0.0047	0.0253	0.852
40	UL	OP(FinnGen)	rs10130587	C	G	58.6955	-0.0838191	0.017037	8.66e-07	0.0075	0.0119	0.5319
41	UL	OP(FinnGen)	rs10237265	C	T	58.7386	-0.0800582	0.0170245	2.57e-06	0.0118	0.0116	0.3075
42	UL	OP(FinnGen)	rs10875906	T	C	57.513	-0.105943	0.0173873	1.11e-09	0.008	0.0203	0.693
43	UL	OP(FinnGen)	rs10917179	T	A	61.1539	0.0860194	0.0163521	1.44e-07	-0.0079	0.0117	0.4962
44	UL	OP(FinnGen)	rs11088458	G	A	58.041	0.0971893	0.0172291	1.69e-08	0.0031	0.0119	0.792801
45	UL	OP(FinnGen)	rs112635299	T	G	18.3722	0.250367	0.0544298	4.23e-06	-0.053	0.0652	0.4161
46	UL	OP(FinnGen)	rs11592543	A	C	56.0234	-0.0855118	0.0178496	1.66e-06	0.0087	0.0116	0.4515
47	UL	OP(FinnGen)	rs11662485	A	G	32.3899	-0.150154	0.0308737	1.15e-06	-0.0529	0.037	0.153
48	UL	OP(FinnGen)	rs118113897	A	C	10.9059	-0.434764	0.0916933	2.12e-06	-0.0205	0.0945	0.8278
49	UL	OP(FinnGen)	rs12943202	A	T	61.0267	0.0838798	0.0163862	3.07e-07	0.0079	0.0156	0.6112
50	UL	OP(FinnGen)	rs141356057	T	C	14.0074	0.337755	0.0713905	2.23e-06	0.005	0.0887	0.9549
51	UL	OP(FinnGen)	rs145457665	C	T	28.666	-0.161918	0.0348843	3.46e-06	0.078	0.0564	0.1667
52	UL	OP(FinnGen)	rs148314975	T	C	26.6091	-0.174973	0.037581	3.23e-06	-0.0407	0.0414	0.3261
53	UL	OP(FinnGen)	rs17536052	A	G	36.0638	0.139065	0.0277285	5.3e-07	-0.0053	0.0339	0.8765
54	UL	OP(FinnGen)	rs191852210	G	A	23.4157	0.251934	0.0427061	3.65e-09	0.004	0.0409	0.9225
55	UL	OP(FinnGen)	rs1963689	C	T	51.6537	-0.106068	0.0193596	4.28e-08	-0.0055	0.0121	0.6502
56	UL	OP(FinnGen)	rs2076603	A	G	60.9705	0.0775037	0.0164013	2.3e-06	-0.01	0.0119	0.4007
57	UL	OP(FinnGen)	rs2353003	G	A	52.8059	0.0975468	0.0189372	2.59e-07	0.0179	0.0208	0.3893
58	UL	OP(FinnGen)	rs3018690	T	C	61.1319	0.0770657	0.016358	2.46e-06	-0.0046	0.0115	0.6891
59	UL	OP(FinnGen)	rs307346	C	A	36.7166	-0.129106	0.0272355	2.13e-06	-0.0119	0.0164	0.4678
60	UL	OP(FinnGen)	rs415997	A	C	61.071	-0.0776248	0.0163743	2.13e-06	-0.0003	0.0126	0.9782
61	UL	OP(FinnGen)	rs4305309	C	T	52.4527	0.100464	0.0190647	1.37e-07	-0.0028	0.0133	0.8338
62	UL	OP(FinnGen)	rs4588440	A	G	56.8508	0.08079	0.0175898	4.37e-06	0.0049	0.0118	0.6757
63	UL	OP(FinnGen)	rs4729260	C	G	56.6149	-0.0833985	0.0176631	2.34e-06	-0.0221	0.0151	0.1429
64	UL	OP(FinnGen)	rs4947754	T	C	60.4117	0.0818702	0.016553	7.58e-07	0.004	0.0117	0.7323
65	UL	OP(FinnGen)	rs497678	C	T	56.9386	-0.0827091	0.0175627	2.48e-06	0.0353	0.0118	0.00269799
66	UL	OP(FinnGen)	rs61958140	C	G	21.481	-0.231055	0.0465525	6.93e-07	0.0212	0.0496	0.668399
67	UL	OP(FinnGen)	rs62185282	T	C	57.1801	0.0817571	0.0174885	2.94e-06	-0.0153	0.0202	0.4469
68	UL	OP(FinnGen)	rs6817223	C	T	56.7405	0.0926897	0.017624	1.45e-07	-0.0052	0.0126	0.6806
69	UL	OP(FinnGen)	rs6940342	C	T	59.3465	-0.0889003	0.0168501	1.32e-07	-0.0037	0.0118	0.7565
70	UL	OP(FinnGen)	rs80107551	T	C	38.5173	-0.149747	0.0259622	8.03e-09	-0.0504	0.031	0.1044
71	UL	OP(FinnGen)	rs8067054	T	C	59.9683	-0.0854328	0.0166754	3e-07	-0.0058	0.0173	0.735301
72	UL	OP(FinnGen)	rs9818708	C	T	45.1826	0.103796	0.0221323	2.73e-06	0.0194	0.0244	0.4262
73	UL	OP(UKB)	rs117208012	T	C	15.8729	0.29	0.063	4.5e-06	-0.0366	0.0521	0.4822
74	UL	OP(UKB)	rs11810751	C	A	41.6665	-0.11	0.024	2.7e-06	-0.0077	0.0149	0.6053
75	UL	OP(UKB)	rs12702109	T	A	52.6313	-0.089	0.019	3.1e-06	-0.0211	0.0191	0.2698
76	UL	OP(UKB)	rs13316065	T	C	52.6313	-0.11	0.019	3.4e-09	0.0035	0.0133	0.7897
77	UL	OP(UKB)	rs144998346	A	G	41.6665	0.15	0.024	1.6e-09	-0.0347	0.0143	0.0150699
78	UL	OP(UKB)	rs146040042	G	C	19.2307	0.24	0.052	3.6e-06	-0.0671	0.0517	0.1938
79	UL	OP(UKB)	rs1524058	C	T	55.5553	-0.086	0.018	2.3e-06	0.0128	0.0117	0.2703
80	UL	OP(UKB)	rs1936814	T	C	52.6313	0.089	0.019	1.6e-06	0.0099	0.0115	0.3855
81	UL	OP(UKB)	rs2471960	A	G	52.6313	0.099	0.019	3.6e-07	-0.0553	0.0197	0.00501799
82	UL	OP(UKB)	rs370387	A	G	55.5553	-0.088	0.018	1.1e-06	-0.0001	0.0126	0.9931
83	UL	OP(UKB)	rs3742909	A	G	47.6188	0.1	0.021	1.3e-06	0.0087	0.0121	0.471
84	UL	OP(UKB)	rs3779381	G	A	47.6188	-0.13	0.021	1.3e-10	-0.029	0.0157	0.0642495
85	UL	OP(UKB)	rs452025	T	C	18.1817	-0.26	0.055	2.1e-06	-0.0449	0.0605	0.4578
86	UL	OP(UKB)	rs59786842	A	G	18.8678	0.25	0.053	2.4e-06	0.0045	0.0154	0.7689
87	UL	OP(UKB)	rs66838809	A	G	29.4116	-0.17	0.034	4e-07	-0.0414	0.0474	0.3826
88	UL	OP(UKB)	rs6872503	G	A	41.6665	-0.11	0.024	2.2e-06	0.001	0.0231	0.9638
89	UL	OP(UKB)	rs7554551	C	T	52.6313	-0.095	0.019	5.7e-07	-0.0074	0.013	0.5695
90	UL	OP(UKB)	rs7794767	T	C	55.5553	0.089	0.018	1.4e-06	0.0222	0.019	0.2416
91	UL	OP(UKB)	rs8036176	T	C	52.6313	0.09	0.019	1.8e-06	-0.0042	0.0184	0.8189
92	UL	OP(UKB)	rs8088470	A	T	32.2579	-0.14	0.031	4.8e-06	0.0062	0.0167	0.7121
93	UL	OP(UKB)	rs9594738	T	C	55.5553	0.083	0.018	4.5e-06	0.0131	0.0185	0.4779
94	UL	OP(UKB)	rs9982895	C	T	49.9998	0.095	0.02	2.7e-06	0.0032	0.0118	0.786901
SNPs,Single-nucleotide polymorphisms;UL, Urolithiasis;OP,Osteoporosis;UKB, UK biobank;F=(samplesize.exposure-2)*R2/(1-R2)) R2=2*((beta.exposure)^2)*eaf.exposure*(1-eaf.exposure)/((2*eaf.exposure*(1-eaf.exposure)*((beta.exposure)^2))+(2*eaf.exposure*(1-eaf.exposure)*((beta.exposure)^2)*se.exposure*samplesize.exposure (R2 :variance of exposure explained by selected instrumental variables)

## Sheet: Table S3
Table S3 The detailed information of SNPs chosen for instrumental variables of between UL and the BMD at different sites and ages
id	outcome	Exposure	SNP	effect_allele.exposure	other_allele.exposure	F-statistic	beta.exposure	se.exposure	pval.exposure	beta.outcome	se.outcome	pval.outcome
1	FN-BMD	UL	rs11723275	C	A	78.1247	0.084	0.0128	5.96e-11	-0.009794	0.007523	0.202661
2	FN-BMD	UL	rs13054904	A	T	49.5047	0.1427	0.0202	1.42e-12	-0.034443	0.010265	0.001032
3	FN-BMD	UL	rs13353032	G	T	76.3356	0.1199	0.0131	6.34e-20	0.000804	0.012254	0.948794
4	FN-BMD	UL	rs1950526	A	G	57.471	-0.1062	0.0174	1.12e-09	0.000432	0.008448	0.960057
5	FN-BMD	UL	rs2231142	T	G	70.9217	0.0971	0.0141	5.24e-12	-0.002114	0.011912	0.862124
6	FN-BMD	UL	rs2241358	G	C	77.5191	0.1108	0.0129	1.18e-17	-0.016076	0.008169	0.0541714
7	FN-BMD	UL	rs2726550	T	C	74.6266	-0.0755	0.0134	1.61e-08	0.012418	0.007643	0.111882
8	FN-BMD	UL	rs3798519	C	A	76.3356	0.1043	0.0131	1.73e-15	-0.002793	0.009757	0.779417
9	FN-BMD	UL	rs3845917	A	G	83.333	-0.0683	0.012	1.34e-08	0.016967	0.008705	0.0565145
10	FN-BMD	UL	rs4834412	A	G	86.2065	-0.0701	0.0116	1.41e-09	-0.001758	0.007678	0.822747
11	FN-BMD	UL	rs55637647	G	C	86.2065	0.0657	0.0116	1.61e-08	-0.000827	0.008322	0.922556
12	FN-BMD	UL	rs56008432	C	T	84.0333	-0.0745	0.0119	3.26e-10	-0.006924	0.007448	0.362998
13	FN-BMD	UL	rs6123359	G	A	76.9228	0.0998	0.013	1.83e-14	0.009939	0.013406	0.468217
14	FN-BMD	UL	rs62398607	C	T	68.0269	0.1017	0.0147	4.58e-12	0.007207	0.009191	0.442951
15	FN-BMD	UL	rs6586064	A	C	71.9422	-0.0908	0.0139	6.69e-11	0.008582	0.014659	0.566758
16	FN-BMD	UL	rs72659194	C	T	30.5809	0.2002	0.0327	9.37e-10	-0.000494	0.012044	0.967942
17	FN-BMD	UL	rs838717	A	G	86.9562	-0.0893	0.0115	8.19e-15	0.014621	0.007583	0.0592134
18	FN-BMD	UL	rs9271375	A	G	83.333	-0.0785	0.012	5.13e-11	-0.003269	0.011072	0.772691
19	FN-BMD	UL	rs9525016	A	G	81.9669	-0.0755	0.0122	5.43e-10	0.006314	0.007837	0.43052
20	FN-BMD	UL	rs9594689	G	T	86.9562	0.1227	0.0115	1.21e-26	-0.008979	0.007719	0.255034
21	FA-BMD	UL	rs11723275	C	A	78.1247	0.084	0.0128	5.96e-11	-0.021696	0.01544	0.168235
22	FA-BMD	UL	rs13054904	A	T	49.5047	0.1427	0.0202	1.42e-12	-0.062373	0.018443	0.000917994
23	FA-BMD	UL	rs13353032	G	T	76.3356	0.1199	0.0131	6.34e-20	0.004496	0.0255	0.862731
24	FA-BMD	UL	rs1950526	A	G	57.471	-0.1062	0.0174	1.12e-09	-0.000777	0.017822	0.965883
25	FA-BMD	UL	rs2231142	T	G	70.9217	0.0971	0.0141	5.24e-12	0.034975	0.025001	0.170141
26	FA-BMD	UL	rs2241358	G	C	77.5191	0.1108	0.0129	1.18e-17	-0.0301	0.01625	0.0693378
27	FA-BMD	UL	rs2726550	T	C	74.6266	-0.0755	0.0134	1.61e-08	-0.020785	0.01582	0.197645
28	FA-BMD	UL	rs3798519	C	A	76.3356	0.1043	0.0131	1.73e-15	-0.034429	0.020266	0.0957569
29	FA-BMD	UL	rs3845917	A	G	83.333	-0.0683	0.012	1.34e-08	0.007674	0.018174	0.678872
30	FA-BMD	UL	rs4834412	A	G	86.2065	-0.0701	0.0116	1.41e-09	-0.002714	0.015906	0.867125
31	FA-BMD	UL	rs55637647	G	C	86.2065	0.0657	0.0116	1.61e-08	0.014991	0.016153	0.362834
32	FA-BMD	UL	rs56008432	C	T	84.0333	-0.0745	0.0119	3.26e-10	0.014642	0.015468	0.353332
33	FA-BMD	UL	rs578595	A	C	84.0333	-0.0843	0.0119	1.64e-12	0.001657	0.015654	0.917323
34	FA-BMD	UL	rs6123359	G	A	76.9228	0.0998	0.013	1.83e-14	0.022423	0.025824	0.394551
35	FA-BMD	UL	rs62398607	C	T	68.0269	0.1017	0.0147	4.58e-12	-0.022298	0.019018	0.250265
36	FA-BMD	UL	rs6586064	A	C	71.9422	-0.0908	0.0139	6.69e-11	0.032363	0.034627	0.359451
37	FA-BMD	UL	rs72659194	C	T	30.5809	0.2002	0.0327	9.37e-10	0.000261	0.024543	0.991669
38	FA-BMD	UL	rs838717	A	G	86.9562	-0.0893	0.0115	8.19e-15	-0.007641	0.015787	0.635114
39	FA-BMD	UL	rs9525016	A	G	81.9669	-0.0755	0.0122	5.43e-10	-0.014406	0.016358	0.387849
40	FA-BMD	UL	rs9594689	G	T	86.9562	0.1227	0.0115	1.21e-26	-0.030483	0.01592	0.0604644
41	LS-BMD	UL	rs11723275	C	A	78.1247	0.084	0.0128	5.96e-11	-0.003523	0.00874	0.693827
42	LS-BMD	UL	rs13054904	A	T	49.5047	0.1427	0.0202	1.42e-12	-0.023007	0.011712	0.0550516
43	LS-BMD	UL	rs13353032	G	T	76.3356	0.1199	0.0131	6.34e-20	0.000204	0.014263	0.988861
44	LS-BMD	UL	rs1950526	A	G	57.471	-0.1062	0.0174	1.12e-09	-0.007009	0.009847	0.486944
45	LS-BMD	UL	rs2231142	T	G	70.9217	0.0971	0.0141	5.24e-12	-0.012839	0.013871	0.365971
46	LS-BMD	UL	rs2241358	G	C	77.5191	0.1108	0.0129	1.18e-17	-0.011904	0.009473	0.219706
47	LS-BMD	UL	rs2726550	T	C	74.6266	-0.0755	0.0134	1.61e-08	0.013222	0.008885	0.146114
48	LS-BMD	UL	rs3798519	C	A	76.3356	0.1043	0.0131	1.73e-15	-0.006676	0.011345	0.565487
49	LS-BMD	UL	rs3845917	A	G	83.333	-0.0683	0.012	1.34e-08	0.013201	0.010109	0.202143
50	LS-BMD	UL	rs4834412	A	G	86.2065	-0.0701	0.0116	1.41e-09	-0.001517	0.008936	0.868316
51	LS-BMD	UL	rs55637647	G	C	86.2065	0.0657	0.0116	1.61e-08	-0.016282	0.009629	0.098637
52	LS-BMD	UL	rs56008432	C	T	84.0333	-0.0745	0.0119	3.26e-10	0.002683	0.008697	0.76321
53	LS-BMD	UL	rs6123359	G	A	76.9228	0.0998	0.013	1.83e-14	0.020131	0.016062	0.220915
54	LS-BMD	UL	rs62398607	C	T	68.0269	0.1017	0.0147	4.58e-12	-0.022216	0.010725	0.0430933
55	LS-BMD	UL	rs6586064	A	C	71.9422	-0.0908	0.0139	6.69e-11	0.042825	0.017112	0.0145419
56	LS-BMD	UL	rs72659194	C	T	30.5809	0.2002	0.0327	9.37e-10	-0.009427	0.01399	0.510479
57	LS-BMD	UL	rs838717	A	G	86.9562	-0.0893	0.0115	8.19e-15	0.017235	0.008833	0.0567074
58	LS-BMD	UL	rs9271375	A	G	83.333	-0.0785	0.012	5.13e-11	0.01679	0.012644	0.194661
59	LS-BMD	UL	rs9525016	A	G	81.9669	-0.0755	0.0122	5.43e-10	0.00501	0.009161	0.593278
60	LS-BMD	UL	rs9594689	G	T	86.9562	0.1227	0.0115	1.21e-26	-0.0062	0.008985	0.500384
61	TB-BMD(0-15)	UL	rs11723275	C	A	78.1247	0.084	0.0128	5.96e-11	-0.0156	0.0129	0.2272
62	TB-BMD(0-15)	UL	rs13054904	A	T	49.5047	0.1427	0.0202	1.42e-12	-0.0184	0.0143	0.2004
63	TB-BMD(0-15)	UL	rs13353032	G	T	76.3356	0.1199	0.0131	6.34e-20	-0.0052	0.0199	0.7945
64	TB-BMD(0-15)	UL	rs1950526	A	G	57.471	-0.1062	0.0174	1.12e-09	0.0222	0.0145	0.1259
65	TB-BMD(0-15)	UL	rs2231142	T	G	70.9217	0.0971	0.0141	5.24e-12	-0.0028	0.0215	0.8965
66	TB-BMD(0-15)	UL	rs2241358	G	C	77.5191	0.1108	0.0129	1.18e-17	0.0002	0.015	0.9915
67	TB-BMD(0-15)	UL	rs2726550	T	C	74.6266	-0.0755	0.0134	1.61e-08	0.0069	0.0136	0.6126
68	TB-BMD(0-15)	UL	rs36179854	T	C	68.4929	0.0823	0.0146	1.66e-08	0.0166	0.0136	0.2223
69	TB-BMD(0-15)	UL	rs3798519	C	A	76.3356	0.1043	0.0131	1.73e-15	0.0032	0.0174	0.8561
70	TB-BMD(0-15)	UL	rs3845917	A	G	83.333	-0.0683	0.012	1.34e-08	0.0019	0.0149	0.9007
71	TB-BMD(0-15)	UL	rs4834412	A	G	86.2065	-0.0701	0.0116	1.41e-09	-0.0182	0.0136	0.179
72	TB-BMD(0-15)	UL	rs55637647	G	C	86.2065	0.0657	0.0116	1.61e-08	-0.0007	0.0135	0.9589
73	TB-BMD(0-15)	UL	rs56008432	C	T	84.0333	-0.0745	0.0119	3.26e-10	0.0205	0.0128	0.1092
74	TB-BMD(0-15)	UL	rs578595	A	C	84.0333	-0.0843	0.0119	1.64e-12	0.0033	0.0129	0.7976
75	TB-BMD(0-15)	UL	rs6123359	G	A	76.9228	0.0998	0.013	1.83e-14	0.0083	0.0206	0.6862
76	TB-BMD(0-15)	UL	rs62398607	C	T	68.0269	0.1017	0.0147	4.58e-12	-0.0052	0.0159	0.7449
77	TB-BMD(0-15)	UL	rs6586064	A	C	71.9422	-0.0908	0.0139	6.69e-11	0.0154	0.0204	0.4509
78	TB-BMD(0-15)	UL	rs72659194	C	T	30.5809	0.2002	0.0327	9.37e-10	-0.0382	0.0216	0.0774301
79	TB-BMD(0-15)	UL	rs838717	A	G	86.9562	-0.0893	0.0115	8.19e-15	0.0359	0.0131	0.00604004
80	TB-BMD(0-15)	UL	rs9271375	A	G	83.333	-0.0785	0.012	5.13e-11	-0.021	0.0157	0.1811
81	TB-BMD(0-15)	UL	rs9525016	A	G	81.9669	-0.0755	0.0122	5.43e-10	-0.0059	0.0137	0.6671
82	TB-BMD(0-15)	UL	rs9594689	G	T	86.9562	0.1227	0.0115	1.21e-26	-0.0088	0.0133	0.508899
83	TB-BMD(15-30)	UL	rs11723275	C	A	78.1247	0.084	0.0128	5.96e-11	-0.0057	0.0224	0.7992
84	TB-BMD(15-30)	UL	rs13054904	A	T	49.5047	0.1427	0.0202	1.42e-12	-0.0349	0.0256	0.1722
85	TB-BMD(15-30)	UL	rs13353032	G	T	76.3356	0.1199	0.0131	6.34e-20	-0.0017	0.0347	0.962
86	TB-BMD(15-30)	UL	rs1950526	A	G	57.471	-0.1062	0.0174	1.12e-09	-0.0126	0.0264	0.633
87	TB-BMD(15-30)	UL	rs2231142	T	G	70.9217	0.0971	0.0141	5.24e-12	-0.0195	0.0371	0.5997
88	TB-BMD(15-30)	UL	rs2241358	G	C	77.5191	0.1108	0.0129	1.18e-17	-0.0155	0.0266	0.560899
89	TB-BMD(15-30)	UL	rs2726550	T	C	74.6266	-0.0755	0.0134	1.61e-08	-0.0214	0.0251	0.394
90	TB-BMD(15-30)	UL	rs36179854	T	C	68.4929	0.0823	0.0146	1.66e-08	-0.0017	0.0236	0.9428
91	TB-BMD(15-30)	UL	rs3798519	C	A	76.3356	0.1043	0.0131	1.73e-15	-0.0555	0.0285	0.0516595
92	TB-BMD(15-30)	UL	rs3845917	A	G	83.333	-0.0683	0.012	1.34e-08	0.068	0.0263	0.0097699
93	TB-BMD(15-30)	UL	rs4834412	A	G	86.2065	-0.0701	0.0116	1.41e-09	0.021	0.025	0.4023
94	TB-BMD(15-30)	UL	rs55637647	G	C	86.2065	0.0657	0.0116	1.61e-08	0.0091	0.0243	0.707499
95	TB-BMD(15-30)	UL	rs56008432	C	T	84.0333	-0.0745	0.0119	3.26e-10	0.0009	0.0241	0.9712
96	TB-BMD(15-30)	UL	rs578595	A	C	84.0333	-0.0843	0.0119	1.64e-12	0.0073	0.0225	0.7466
97	TB-BMD(15-30)	UL	rs6123359	G	A	76.9228	0.0998	0.013	1.83e-14	0.0772	0.0387	0.0460596
98	TB-BMD(15-30)	UL	rs62398607	C	T	68.0269	0.1017	0.0147	4.58e-12	0.0024	0.028	0.9324
99	TB-BMD(15-30)	UL	rs6586064	A	C	71.9422	-0.0908	0.0139	6.69e-11	-0.028	0.0395	0.4794
100	TB-BMD(15-30)	UL	rs72659194	C	T	30.5809	0.2002	0.0327	9.37e-10	0.0039	0.0368	0.9146
101	TB-BMD(15-30)	UL	rs838717	A	G	86.9562	-0.0893	0.0115	8.19e-15	0.0513	0.0226	0.02326
102	TB-BMD(15-30)	UL	rs9271375	A	G	83.333	-0.0785	0.012	5.13e-11	0.018	0.0359	0.6159
103	TB-BMD(15-30)	UL	rs9525016	A	G	81.9669	-0.0755	0.0122	5.43e-10	0.0096	0.0236	0.685199
104	TB-BMD(15-30)	UL	rs9594689	G	T	86.9562	0.1227	0.0115	1.21e-26	-0.0198	0.023	0.3909
105	TB-BMD(30-45)	UL	rs11723275	C	A	78.1247	0.084	0.0128	5.96e-11	-0.009	0.0146	0.5386
106	TB-BMD(30-45)	UL	rs13054904	A	T	49.5047	0.1427	0.0202	1.42e-12	-0.041	0.0165	0.0130299
107	TB-BMD(30-45)	UL	rs13353032	G	T	76.3356	0.1199	0.0131	6.34e-20	0.0065	0.0232	0.7805
108	TB-BMD(30-45)	UL	rs1950526	A	G	57.471	-0.1062	0.0174	1.12e-09	0.0026	0.0168	0.8787
109	TB-BMD(30-45)	UL	rs2231142	T	G	70.9217	0.0971	0.0141	5.24e-12	0.0067	0.0233	0.774499
110	TB-BMD(30-45)	UL	rs2241358	G	C	77.5191	0.1108	0.0129	1.18e-17	0.0102	0.0168	0.543
111	TB-BMD(30-45)	UL	rs2726550	T	C	74.6266	-0.0755	0.0134	1.61e-08	0.0011	0.0159	0.9469
112	TB-BMD(30-45)	UL	rs36179854	T	C	68.4929	0.0823	0.0146	1.66e-08	0.0228	0.0189	0.2285
113	TB-BMD(30-45)	UL	rs3798519	C	A	76.3356	0.1043	0.0131	1.73e-15	-0.0126	0.0189	0.5051
114	TB-BMD(30-45)	UL	rs3845917	A	G	83.333	-0.0683	0.012	1.34e-08	-0.0157	0.0171	0.359
115	TB-BMD(30-45)	UL	rs4834412	A	G	86.2065	-0.0701	0.0116	1.41e-09	0.0199	0.0156	0.2004
116	TB-BMD(30-45)	UL	rs55637647	G	C	86.2065	0.0657	0.0116	1.61e-08	-0.0249	0.017	0.1433
117	TB-BMD(30-45)	UL	rs56008432	C	T	84.0333	-0.0745	0.0119	3.26e-10	-0.0122	0.0149	0.4129
118	TB-BMD(30-45)	UL	rs578595	A	C	84.0333	-0.0843	0.0119	1.64e-12	0.0085	0.0148	0.568499
119	TB-BMD(30-45)	UL	rs6123359	G	A	76.9228	0.0998	0.013	1.83e-14	-0.0043	0.0251	0.8635
120	TB-BMD(30-45)	UL	rs62398607	C	T	68.0269	0.1017	0.0147	4.58e-12	0.0094	0.018	0.600999
121	TB-BMD(30-45)	UL	rs6586064	A	C	71.9422	-0.0908	0.0139	6.69e-11	-0.0437	0.0215	0.04255
122	TB-BMD(30-45)	UL	rs72659194	C	T	30.5809	0.2002	0.0327	9.37e-10	0.0057	0.0245	0.8152
123	TB-BMD(30-45)	UL	rs838717	A	G	86.9562	-0.0893	0.0115	8.19e-15	0.0272	0.0147	0.0642599
124	TB-BMD(30-45)	UL	rs9271375	A	G	83.333	-0.0785	0.012	5.13e-11	0.0146	0.0176	0.4071
125	TB-BMD(30-45)	UL	rs9525016	A	G	81.9669	-0.0755	0.0122	5.43e-10	-0.0131	0.0153	0.3915
126	TB-BMD(30-45)	UL	rs9594689	G	T	86.9562	0.1227	0.0115	1.21e-26	-0.0451	0.0254	0.0761395
127	TB-BMD(45-60)	UL	rs112674537	C	T	50.2511	-0.1204	0.0199	1.44e-09	-0.0023	0.0178	0.8952
128	TB-BMD(45-60)	UL	rs11723275	C	A	78.1247	0.084	0.0128	5.96e-11	-0.024	0.0106	0.02357
129	TB-BMD(45-60)	UL	rs13054904	A	T	49.5047	0.1427	0.0202	1.42e-12	-0.0174	0.0118	0.1415
130	TB-BMD(45-60)	UL	rs13353032	G	T	76.3356	0.1199	0.0131	6.34e-20	0.0247	0.0173	0.1538
131	TB-BMD(45-60)	UL	rs1950526	A	G	57.471	-0.1062	0.0174	1.12e-09	0.0106	0.0122	0.3839
132	TB-BMD(45-60)	UL	rs2231142	T	G	70.9217	0.0971	0.0141	5.24e-12	0.009	0.0168	0.5903
133	TB-BMD(45-60)	UL	rs2241358	G	C	77.5191	0.1108	0.0129	1.18e-17	-0.0259	0.0121	0.0314101
134	TB-BMD(45-60)	UL	rs2726550	T	C	74.6266	-0.0755	0.0134	1.61e-08	0.0037	0.0114	0.7453
135	TB-BMD(45-60)	UL	rs36179854	T	C	68.4929	0.0823	0.0146	1.66e-08	0.0082	0.015	0.582101
136	TB-BMD(45-60)	UL	rs3798519	C	A	76.3356	0.1043	0.0131	1.73e-15	-0.0149	0.0139	0.2812
137	TB-BMD(45-60)	UL	rs3845917	A	G	83.333	-0.0683	0.012	1.34e-08	0.0246	0.0122	0.04489
138	TB-BMD(45-60)	UL	rs4834412	A	G	86.2065	-0.0701	0.0116	1.41e-09	0.0021	0.0113	0.854
139	TB-BMD(45-60)	UL	rs55637647	G	C	86.2065	0.0657	0.0116	1.61e-08	-0.0281	0.0123	0.0222398
140	TB-BMD(45-60)	UL	rs56008432	C	T	84.0333	-0.0745	0.0119	3.26e-10	0.0088	0.0108	0.4143
141	TB-BMD(45-60)	UL	rs578595	A	C	84.0333	-0.0843	0.0119	1.64e-12	0.0166	0.0107	0.1216
142	TB-BMD(45-60)	UL	rs6123359	G	A	76.9228	0.0998	0.013	1.83e-14	0.0313	0.0185	0.0912305
143	TB-BMD(45-60)	UL	rs62398607	C	T	68.0269	0.1017	0.0147	4.58e-12	-0.0067	0.0131	0.609901
144	TB-BMD(45-60)	UL	rs6586064	A	C	71.9422	-0.0908	0.0139	6.69e-11	0.0289	0.0157	0.0665595
145	TB-BMD(45-60)	UL	rs72659194	C	T	30.5809	0.2002	0.0327	9.37e-10	-0.0511	0.0174	0.00330103
146	TB-BMD(45-60)	UL	rs838717	A	G	86.9562	-0.0893	0.0115	8.19e-15	0.0397	0.0107	0.000208699
147	TB-BMD(45-60)	UL	rs9271375	A	G	83.333	-0.0785	0.012	5.13e-11	0.0111	0.0138	0.4232
148	TB-BMD(45-60)	UL	rs9525016	A	G	81.9669	-0.0755	0.0122	5.43e-10	0.0041	0.0112	0.7173
149	TB-BMD(45-60)	UL	rs9594689	G	T	86.9562	0.1227	0.0115	1.21e-26	-0.0493	0.0159	0.002003
150	TB-BMD(>60)	UL	rs112674537	C	T	50.2511	-0.1204	0.0199	1.44e-09	0.032	0.0335	0.34
151	TB-BMD(>60)	UL	rs11723275	C	A	78.1247	0.084	0.0128	5.96e-11	-0.0256	0.0097	0.00810196
152	TB-BMD(>60)	UL	rs13054904	A	T	49.5047	0.1427	0.0202	1.42e-12	-0.0386	0.0109	0.000409402
153	TB-BMD(>60)	UL	rs13353032	G	T	76.3356	0.1199	0.0131	6.34e-20	-0.0023	0.0155	0.8817
154	TB-BMD(>60)	UL	rs1950526	A	G	57.471	-0.1062	0.0174	1.12e-09	0.0045	0.0111	0.6883
155	TB-BMD(>60)	UL	rs2231142	T	G	70.9217	0.0971	0.0141	5.24e-12	0.0157	0.0155	0.3104
156	TB-BMD(>60)	UL	rs2241358	G	C	77.5191	0.1108	0.0129	1.18e-17	-0.005	0.0112	0.6541
157	TB-BMD(>60)	UL	rs2726550	T	C	74.6266	-0.0755	0.0134	1.61e-08	0.0067	0.0102	0.511
158	TB-BMD(>60)	UL	rs36179854	T	C	68.4929	0.0823	0.0146	1.66e-08	-0.0117	0.0124	0.3444
159	TB-BMD(>60)	UL	rs3798519	C	A	76.3356	0.1043	0.0131	1.73e-15	-0.0205	0.0126	0.1054
160	TB-BMD(>60)	UL	rs3845917	A	G	83.333	-0.0683	0.012	1.34e-08	0.0202	0.0111	0.0691099
161	TB-BMD(>60)	UL	rs4834412	A	G	86.2065	-0.0701	0.0116	1.41e-09	0.0045	0.0104	0.6633
162	TB-BMD(>60)	UL	rs55637647	G	C	86.2065	0.0657	0.0116	1.61e-08	-0.0076	0.011	0.4876
163	TB-BMD(>60)	UL	rs56008432	C	T	84.0333	-0.0745	0.0119	3.26e-10	-0.0028	0.0099	0.778599
164	TB-BMD(>60)	UL	rs578595	A	C	84.0333	-0.0843	0.0119	1.64e-12	0.008	0.0098	0.4169
165	TB-BMD(>60)	UL	rs6123359	G	A	76.9228	0.0998	0.013	1.83e-14	0.009	0.0169	0.5938
166	TB-BMD(>60)	UL	rs62398607	C	T	68.0269	0.1017	0.0147	4.58e-12	0.0017	0.0119	0.8855
167	TB-BMD(>60)	UL	rs6586064	A	C	71.9422	-0.0908	0.0139	6.69e-11	-0.0188	0.015	0.2096
168	TB-BMD(>60)	UL	rs72659194	C	T	30.5809	0.2002	0.0327	9.37e-10	-0.0036	0.0159	0.8207
169	TB-BMD(>60)	UL	rs838717	A	G	86.9562	-0.0893	0.0115	8.19e-15	0.034	0.01	0.000670595
170	TB-BMD(>60)	UL	rs9271375	A	G	83.333	-0.0785	0.012	5.13e-11	0.0083	0.0138	0.5477
171	TB-BMD(>60)	UL	rs9525016	A	G	81.9669	-0.0755	0.0122	5.43e-10	0.0288	0.0103	0.00525799
172	TB-BMD(>60)	UL	rs9594689	G	T	86.9562	0.1227	0.0115	1.21e-26	0.0232	0.0298	0.4376
FN-BMD, femur neck bone mineral density; LS-BMD, lumbar spine bone mineral density; FA-BMD, forearm bone mineral density; TB-BMD, total body bone mineral density;

## Sheet: Table S4
Table S4 The detailed information of SNPs chosen for instrumental variables of between UL and the four Mediators
id	outcome	Exposure	SNP	effect_allele.exposure	other_allele.exposure	F-statistic	beta.exposure	se.exposure	pval.exposure	beta.outcome	se.outcome	pval.outcome
1	serum 25(OH)D	UL	rs11723275	C	A	78.1247	0.084	0.0128	5.96e-11	-0.00275832	0.0020389	0.176105
2	serum 25(OH)D	UL	rs13353032	G	T	76.3356	0.1199	0.0131	6.34e-20	0.00118314	0.00323504	0.714569
3	serum 25(OH)D	UL	rs1950526	A	G	57.471	-0.1062	0.0174	1.12e-09	0.000650881	0.00227549	0.774847
4	serum 25(OH)D	UL	rs2231142	T	G	70.9217	0.0971	0.0141	5.24e-12	0.000905836	0.00320952	0.777764
5	serum 25(OH)D	UL	rs2241358	G	C	77.5191	0.1108	0.0129	1.18e-17	-0.00469828	0.00217192	0.030526
6	serum 25(OH)D	UL	rs2726550	T	C	74.6266	-0.0755	0.0134	1.61e-08	-0.00328671	0.00209556	0.116784
7	serum 25(OH)D	UL	rs3845917	A	G	83.333	-0.0683	0.012	1.34e-08	0.0020273	0.00234102	0.386498
8	serum 25(OH)D	UL	rs4834412	A	G	86.2065	-0.0701	0.0116	1.41e-09	0.000149757	0.00204937	0.941746
9	serum 25(OH)D	UL	rs56008432	C	T	84.0333	-0.0745	0.0119	3.26e-10	0.00159572	0.0020332	0.432553
10	serum 25(OH)D	UL	rs578595	A	C	84.0333	-0.0843	0.0119	1.64e-12	0.00468038	0.00204117	0.0218489
11	serum 25(OH)D	UL	rs62398607	C	T	68.0269	0.1017	0.0147	4.58e-12	-0.00136244	0.00252298	0.589188
12	serum 25(OH)D	UL	rs6586064	A	C	71.9422	-0.0908	0.0139	6.69e-11	-0.00247319	0.00283526	0.383045
13	serum 25(OH)D	UL	rs72659194	C	T	30.5809	0.2002	0.0327	9.37e-10	-0.00501465	0.00323623	0.121254
14	serum 25(OH)D	UL	rs9525016	A	G	81.9669	-0.0755	0.0122	5.43e-10	-0.000814095	0.00211899	0.700837
15	serum 25(OH)D	UL	rs9594689	G	T	86.9562	0.1227	0.0115	1.21e-26	-0.00400944	0.0020855	0.0545394
16	SHBG	UL	rs13353032	G	T	76.3356	0.1199	0.0131	6.34e-20	-0.00061956	0.00147359	0.84
17	SHBG	UL	rs2231142	T	G	70.9217	0.0971	0.0141	5.24e-12	0.0022342	0.00145942	0.17
18	SHBG	UL	rs2241358	G	C	77.5191	0.1108	0.0129	1.18e-17	-0.00072198	0.000993783	0.39
19	SHBG	UL	rs2726550	T	C	74.6266	-0.0755	0.0134	1.61e-08	0.00114487	0.000933748	0.12
20	SHBG	UL	rs3845917	A	G	83.333	-0.0683	0.012	1.34e-08	-0.000455957	0.00107377	0.62
21	SHBG	UL	rs4834412	A	G	86.2065	-0.0701	0.0116	1.41e-09	-0.000451666	0.000938762	0.9
22	SHBG	UL	rs56008432	C	T	84.0333	-0.0745	0.0119	3.26e-10	-0.000619331	0.000908536	0.35
23	SHBG	UL	rs578595	A	C	84.0333	-0.0843	0.0119	1.64e-12	-0.00105077	0.000936466	0.23
24	SHBG	UL	rs6123359	G	A	76.9228	0.0998	0.013	1.83e-14	0.00080195	0.00153903	0.6
25	SHBG	UL	rs62398607	C	T	68.0269	0.1017	0.0147	4.58e-12	0.00456227	0.00115042	0.00064
26	SHBG	UL	rs72659194	C	T	30.5809	0.2002	0.0327	9.37e-10	0.00106955	0.00146428	0.34
27	SHBG	UL	rs9525016	A	G	81.9669	-0.0755	0.0122	5.43e-10	-0.00118143	0.000967016	0.41
28	SHBG	UL	rs9594689	G	T	86.9562	0.1227	0.0115	1.21e-26	0.00167626	0.000974623	0.0879995
29	Calcium supplements	UL	rs11723275	C	A	78.1247	0.084	0.0128	5.96e-11	0.000649447	0.000598364	0.277758
30	Calcium supplements	UL	rs13054904	A	T	49.5047	0.1427	0.0202	1.42e-12	0.000502845	0.000676613	0.457374
31	Calcium supplements	UL	rs13353032	G	T	76.3356	0.1199	0.0131	6.34e-20	-0.00102075	0.000950718	0.282975
32	Calcium supplements	UL	rs1950526	A	G	57.471	-0.1062	0.0174	1.12e-09	-0.00107079	0.000670126	0.110069
33	Calcium supplements	UL	rs2231142	T	G	70.9217	0.0971	0.0141	5.24e-12	-0.000675744	0.000939223	0.471851
34	Calcium supplements	UL	rs2241358	G	C	77.5191	0.1108	0.0129	1.18e-17	-8.94357e-05	0.000635248	0.888037
35	Calcium supplements	UL	rs2726550	T	C	74.6266	-0.0755	0.0134	1.61e-08	0.000566553	0.000614402	0.356466
36	Calcium supplements	UL	rs3798519	C	A	76.3356	0.1043	0.0131	1.73e-15	0.00126271	0.000781016	0.105933
37	Calcium supplements	UL	rs3845917	A	G	83.333	-0.0683	0.012	1.34e-08	-0.000895974	0.000688127	0.192901
38	Calcium supplements	UL	rs4834412	A	G	86.2065	-0.0701	0.0116	1.41e-09	2.80325e-05	0.000600279	0.962753
39	Calcium supplements	UL	rs55637647	G	C	86.2065	0.0657	0.0116	1.61e-08	0.000632659	0.000619289	0.306976
40	Calcium supplements	UL	rs56008432	C	T	84.0333	-0.0745	0.0119	3.26e-10	-0.000679599	0.000597743	0.255563
41	Calcium supplements	UL	rs578595	A	C	84.0333	-0.0843	0.0119	1.64e-12	-0.000720476	0.000599356	0.229331
42	Calcium supplements	UL	rs6123359	G	A	76.9228	0.0998	0.013	1.83e-14	0.00147453	0.000982813	0.133534
43	Calcium supplements	UL	rs62398607	C	T	68.0269	0.1017	0.0147	4.58e-12	0.00145136	0.000734823	0.0482559
44	Calcium supplements	UL	rs6586064	A	C	71.9422	-0.0908	0.0139	6.69e-11	0.00131079	0.000833304	0.115718
45	Calcium supplements	UL	rs72659194	C	T	30.5809	0.2002	0.0327	9.37e-10	0.000251474	0.000941994	0.789502
46	Calcium supplements	UL	rs838717	A	G	86.9562	-0.0893	0.0115	8.19e-15	-0.000474128	0.00060276	0.431519
47	Calcium supplements	UL	rs9271375	A	G	83.333	-0.0785	0.012	5.13e-11	0.00152075	0.000597706	0.0109494
48	Calcium supplements	UL	rs9525016	A	G	81.9669	-0.0755	0.0122	5.43e-10	-0.000605486	0.000616053	0.325683
49	Calcium supplements	UL	rs9594689	G	T	86.9562	0.1227	0.0115	1.21e-26	3.12944e-05	0.000612911	0.959279
50	TB-BMD	UL	rs112674537	C	T	50.2511	-0.1204	0.0199	1.44e-09	0.0068	0.014	0.6271
51	TB-BMD	UL	rs11723275	C	A	78.1247	0.084	0.0128	5.96e-11	-0.0179	0.0056	0.00152799
52	TB-BMD	UL	rs13054904	A	T	49.5047	0.1427	0.0202	1.42e-12	-0.0289	0.0064	5.65497e-06
53	TB-BMD	UL	rs13353032	G	T	76.3356	0.1199	0.0131	6.34e-20	0.0058	0.009	0.517299
54	TB-BMD	UL	rs1950526	A	G	57.471	-0.1062	0.0174	1.12e-09	0.0068	0.0065	0.2949
55	TB-BMD	UL	rs2231142	T	G	70.9217	0.0971	0.0141	5.24e-12	0.0087	0.0091	0.3358
56	TB-BMD	UL	rs2241358	G	C	77.5191	0.1108	0.0129	1.18e-17	-0.0052	0.0065	0.4238
57	TB-BMD	UL	rs2726550	T	C	74.6266	-0.0755	0.0134	1.61e-08	0.0049	0.006	0.4122
58	TB-BMD	UL	rs36179854	T	C	68.4929	0.0823	0.0146	1.66e-08	0.0003	0.007	0.9714
59	TB-BMD	UL	rs3798519	C	A	76.3356	0.1043	0.0131	1.73e-15	-0.013	0.0074	0.0791207
60	TB-BMD	UL	rs3845917	A	G	83.333	-0.0683	0.012	1.34e-08	0.0135	0.0065	0.0393604
61	TB-BMD	UL	rs4834412	A	G	86.2065	-0.0701	0.0116	1.41e-09	0.0035	0.006	0.564999
62	TB-BMD	UL	rs55637647	G	C	86.2065	0.0657	0.0116	1.61e-08	-0.0126	0.0063	0.0464301
63	TB-BMD	UL	rs56008432	C	T	84.0333	-0.0745	0.0119	3.26e-10	0.0014	0.0058	0.8034
64	TB-BMD	UL	rs578595	A	C	84.0333	-0.0843	0.0119	1.64e-12	0.0095	0.0057	0.0952401
65	TB-BMD	UL	rs6123359	G	A	76.9228	0.0998	0.013	1.83e-14	0.0157	0.0096	0.1034
66	TB-BMD	UL	rs62398607	C	T	68.0269	0.1017	0.0147	4.58e-12	-0.0015	0.007	0.8245
67	TB-BMD	UL	rs6586064	A	C	71.9422	-0.0908	0.0139	6.69e-11	-0.0065	0.0087	0.4546
68	TB-BMD	UL	rs72659194	C	T	30.5809	0.2002	0.0327	9.37e-10	-0.0205	0.0093	0.0280802
69	TB-BMD	UL	rs9271375	A	G	83.333	-0.0785	0.012	5.13e-11	0.005	0.0075	0.4992
70	TB-BMD	UL	rs9525016	A	G	81.9669	-0.0755	0.0122	5.43e-10	0.0063	0.006	0.2908
71	TB-BMD	UL	rs9594689	G	T	86.9562	0.1227	0.0115	1.21e-26	-0.0346	0.0123	0.00505301
TB-BMD, total body bone mineral density;UL, urolithiasis;SHBG,sex hormone binding globulin

## Sheet: Table S5
Table S5 The detailed information of SNPs chosen for instrumental variables of between Mediators and OP
id	outcome	Exposure	SNP	effect_allele.exposure	other_allele.exposure	F-statistic	beta.exposure	se.exposure	pval.exposure	beta.outcome	se.outcome	pval.outcome
1	OP(FinnGen)	serum 25(OH)D	rs10277163	G	A	425.403	-0.0143336	0.0023507	1.07676e-09	0.00718119	0.0195351	0.713168
2	OP(FinnGen)	serum 25(OH)D	rs1038165	T	C	486.311	0.0115149	0.00205629	2.14541e-08	-0.00559563	0.0164799	0.734199
3	OP(FinnGen)	serum 25(OH)D	rs1042034	T	C	399.971	-0.0151254	0.00250017	1.45071e-09	-0.0133434	0.0183841	0.467954
4	OP(FinnGen)	serum 25(OH)D	rs10438978	C	T	378.16	-0.0172243	0.00264437	7.33838e-11	-0.0063412	0.0213255	0.766198
5	OP(FinnGen)	serum 25(OH)D	rs1047891	A	C	458.68	-0.0133984	0.00218016	7.96453e-10	0.0112347	0.0174629	0.519998
6	OP(FinnGen)	serum 25(OH)D	rs1048328	A	G	267.11	0.0313497	0.00374376	5.57571e-17	-0.0503312	0.0271501	0.0637661
7	OP(FinnGen)	serum 25(OH)D	rs10859995	C	T	486.73	-0.0436264	0.00205452	4.60045e-100	-0.00377695	0.017187	0.826061
8	OP(FinnGen)	serum 25(OH)D	rs11023159	C	T	174.67	0.0482117	0.00572507	3.72735e-17	0.00932651	0.047859	0.845491
9	OP(FinnGen)	serum 25(OH)D	rs11076175	G	A	374.535	0.0229033	0.00266997	9.64273e-18	-0.00690258	0.0216562	0.749929
10	OP(FinnGen)	serum 25(OH)D	rs111515741	A	G	128.362	-0.0487364	0.00779044	3.95185e-10	-0.141276	0.132207	0.285252
11	OP(FinnGen)	serum 25(OH)D	rs11207969	G	A	470.206	0.0209396	0.00212672	7.1351e-23	-0.0124077	0.0185264	0.503031
12	OP(FinnGen)	serum 25(OH)D	rs11264361	G	T	427.201	0.0174875	0.00234081	7.97444e-14	0.00985091	0.0182557	0.589469
13	OP(FinnGen)	serum 25(OH)D	rs1128535	T	C	492.779	0.0164131	0.0020293	6.06457e-16	0.00359825	0.0170031	0.832401
14	OP(FinnGen)	serum 25(OH)D	rs115288876	A	G	200.71	0.0788065	0.00498229	2.3632e-56	-0.000721128	0.0422373	0.986378
15	OP(FinnGen)	serum 25(OH)D	rs11542462	A	G	335.271	-0.0247803	0.00298265	9.72076e-17	0.0232643	0.0282166	0.409662
16	OP(FinnGen)	serum 25(OH)D	rs11600054	A	G	98.5431	0.0681747	0.0101478	1.83992e-11	-0.00244014	0.0582369	0.966578
17	OP(FinnGen)	serum 25(OH)D	rs11726886	A	C	443.491	-0.0536726	0.00225483	3.08319e-125	0.000855538	0.0175858	0.961199
18	OP(FinnGen)	serum 25(OH)D	rs117300835	A	G	112.866	-0.334985	0.00886005	1e-200	-0.0588951	0.0756839	0.436468
19	OP(FinnGen)	serum 25(OH)D	rs11791258	A	G	387.517	0.0140808	0.00258052	4.85434e-08	-0.011604	0.0244118	0.63454
20	OP(FinnGen)	serum 25(OH)D	rs11867297	T	C	477.43	0.0135432	0.00209454	1.00649e-10	0.0194295	0.0171816	0.258127
21	OP(FinnGen)	serum 25(OH)D	rs12056768	G	T	484.48	-0.0231961	0.00206406	2.65094e-29	0.00479699	0.0162776	0.768224
22	OP(FinnGen)	serum 25(OH)D	rs12283049	G	A	415.602	-0.0564566	0.00240614	9.61612e-122	0.0112426	0.0206663	0.586438
23	OP(FinnGen)	serum 25(OH)D	rs12324720	A	G	373.899	-0.0149159	0.00267451	2.44625e-08	-0.00323193	0.0193841	0.867582
24	OP(FinnGen)	serum 25(OH)D	rs12462826	A	G	472.834	-0.0132119	0.0021149	4.18312e-10	-0.027645	0.0172566	0.109158
25	OP(FinnGen)	serum 25(OH)D	rs12501515	A	G	483.249	-0.078957	0.00206932	1e-200	-0.0403009	0.0167596	0.0161879
26	OP(FinnGen)	serum 25(OH)D	rs1260326	C	T	482.109	0.0197194	0.00207421	1.96336e-21	0.0103731	0.0171341	0.544907
27	OP(FinnGen)	serum 25(OH)D	rs12775091	T	C	403.724	0.0155618	0.00247693	3.32767e-10	-0.0185537	0.0178695	0.299136
28	OP(FinnGen)	serum 25(OH)D	rs13076508	C	T	221.711	0.0250544	0.00451036	2.77856e-08	0.0422978	0.040849	0.300452
29	OP(FinnGen)	serum 25(OH)D	rs13108245	G	A	479.348	-0.0122246	0.00208616	4.63234e-09	0.0138901	0.0169764	0.413242
30	OP(FinnGen)	serum 25(OH)D	rs1321247	T	A	297.107	-0.0221847	0.00336578	4.36214e-11	0.00615696	0.0256568	0.810351
31	OP(FinnGen)	serum 25(OH)D	rs13294734	T	C	485.819	0.012568	0.00205837	1.02277e-09	0.0113069	0.0162964	0.487789
32	OP(FinnGen)	serum 25(OH)D	rs1343776	A	G	408.115	0.0180762	0.00245028	1.61659e-13	-0.016554	0.0196628	0.399847
33	OP(FinnGen)	serum 25(OH)D	rs138335	G	C	464.866	-0.0137663	0.00215115	1.55887e-10	0.00908002	0.016848	0.589929
34	OP(FinnGen)	serum 25(OH)D	rs1384687	A	G	333.693	-0.0168656	0.00299675	1.82331e-08	-0.00727185	0.0185427	0.694935
35	OP(FinnGen)	serum 25(OH)D	rs142004400	C	A	178.711	-0.0310034	0.00559561	3.01328e-08	-0.0413649	0.0584238	0.478937
36	OP(FinnGen)	serum 25(OH)D	rs142158911	A	G	309.169	0.026284	0.00323446	4.42792e-16	-0.0132562	0.0267785	0.620577
37	OP(FinnGen)	serum 25(OH)D	rs144965707	A	G	237.104	-0.0348143	0.00421754	1.52335e-16	0.015161	0.0365036	0.677902
38	OP(FinnGen)	serum 25(OH)D	rs1532085	G	A	479.295	0.0252805	0.00208639	8.59805e-34	-0.00980076	0.0164781	0.551995
39	OP(FinnGen)	serum 25(OH)D	rs1627043	C	G	176.645	-0.0486441	0.00566106	8.4918e-18	-0.0660792	0.042866	0.123188
40	OP(FinnGen)	serum 25(OH)D	rs1684600	T	C	451.02	-0.0125301	0.00221719	1.59188e-08	-0.0202121	0.0187784	0.28177
41	OP(FinnGen)	serum 25(OH)D	rs17207784	C	T	460.552	-0.0134939	0.0021713	5.14375e-10	-0.00278734	0.0175466	0.873785
42	OP(FinnGen)	serum 25(OH)D	rs17473257	A	G	128.197	-0.0611372	0.00780044	4.59092e-15	0.0337095	0.0635929	0.596055
43	OP(FinnGen)	serum 25(OH)D	rs1800588	T	C	404.968	-0.0305021	0.00246932	4.72607e-35	-0.031971	0.0188376	0.0896603
44	OP(FinnGen)	serum 25(OH)D	rs1858889	C	A	492.451	0.0134514	0.00203065	3.4914e-11	0.0159879	0.0163299	0.32755
45	OP(FinnGen)	serum 25(OH)D	rs1871395	G	A	353.744	-0.0203733	0.00282689	5.72137e-13	-0.00384166	0.0181911	0.832745
46	OP(FinnGen)	serum 25(OH)D	rs1949633	C	T	479.299	0.0114162	0.00208637	4.45492e-08	0.00959529	0.0170491	0.573568
47	OP(FinnGen)	serum 25(OH)D	rs2037511	A	G	366.659	0.0176624	0.00272732	9.41239e-11	0.00241629	0.0221795	0.913248
48	OP(FinnGen)	serum 25(OH)D	rs2074735	C	G	242.717	0.0292667	0.00412	1.21563e-12	-0.0358825	0.023486	0.126557
49	OP(FinnGen)	serum 25(OH)D	rs2171427	A	G	354.938	-0.0165489	0.00281738	4.25706e-09	-0.012165	0.0223784	0.586715
50	OP(FinnGen)	serum 25(OH)D	rs2229742	C	G	301.741	-0.0249837	0.00331409	4.75007e-14	0.0426725	0.0260898	0.101923
51	OP(FinnGen)	serum 25(OH)D	rs2245133	C	T	364.963	-0.0212917	0.00273999	7.80369e-15	0.0339004	0.0198423	0.0875447
52	OP(FinnGen)	serum 25(OH)D	rs2297991	C	T	443.304	0.0127547	0.00225578	1.5656e-08	0.0153276	0.0172163	0.373309
53	OP(FinnGen)	serum 25(OH)D	rs2494429	G	A	374.064	-0.0148459	0.00267333	2.80292e-08	0.0361603	0.0214784	0.0922656
54	OP(FinnGen)	serum 25(OH)D	rs2511279	G	C	192.002	0.0981721	0.00520826	2.97715e-79	-0.787487	0.433509	0.0692883
55	OP(FinnGen)	serum 25(OH)D	rs2595644	T	G	476.904	-0.0122625	0.00209685	4.9737e-09	0.0122582	0.0172266	0.476721
56	OP(FinnGen)	serum 25(OH)D	rs2710651	A	G	491.461	-0.0115892	0.00203474	1.2288e-08	0.0155575	0.0163597	0.341623
57	OP(FinnGen)	serum 25(OH)D	rs2756119	A	G	473.842	0.0121434	0.0021104	8.71224e-09	-0.0366298	0.0168046	0.0292766
58	OP(FinnGen)	serum 25(OH)D	rs2807834	G	T	457.292	-0.0150625	0.00218678	5.65979e-12	0.0244294	0.0179757	0.174139
59	OP(FinnGen)	serum 25(OH)D	rs28435470	A	G	465.48	-0.0118696	0.00214831	3.29367e-08	-0.00531452	0.0165337	0.74788
60	OP(FinnGen)	serum 25(OH)D	rs2847500	A	G	323.975	-0.022548	0.00308665	2.77268e-13	0.031663	0.0229947	0.168523
61	OP(FinnGen)	serum 25(OH)D	rs290400	A	G	462.238	-0.0130967	0.00216338	1.41465e-09	0.0670411	0.0167504	6.27177e-05
62	OP(FinnGen)	serum 25(OH)D	rs3114045	C	T	335.56	-0.0221737	0.00298008	1.00207e-13	-0.00489909	0.0245114	0.841582
63	OP(FinnGen)	serum 25(OH)D	rs325393	T	G	439.219	-0.0136497	0.00227676	2.03226e-09	-0.0259332	0.0175798	0.140167
64	OP(FinnGen)	serum 25(OH)D	rs34186890	G	A	431.332	-0.0156853	0.00231839	1.3277e-11	0.0102318	0.018937	0.588983
65	OP(FinnGen)	serum 25(OH)D	rs34726834	T	C	425.787	0.014013	0.00234858	2.42237e-09	-0.00158465	0.0178102	0.929102
66	OP(FinnGen)	serum 25(OH)D	rs35270497	T	C	372.924	0.0156723	0.0026815	5.07715e-09	-0.0109265	0.0200331	0.585464
67	OP(FinnGen)	serum 25(OH)D	rs35823191	C	T	467.131	-0.0232636	0.00214072	1.65272e-27	0.0209726	0.0168731	0.213882
68	OP(FinnGen)	serum 25(OH)D	rs3732220	A	G	275.279	-0.0478406	0.00363266	1.31341e-39	0.0459733	0.0308898	0.136671
69	OP(FinnGen)	serum 25(OH)D	rs3829251	A	G	335.506	-0.114453	0.00298056	1e-200	0.00738601	0.0183215	0.68685
70	OP(FinnGen)	serum 25(OH)D	rs4147536	C	A	401.594	-0.0148038	0.00249007	2.76179e-09	-0.0227014	0.018756	0.226143
71	OP(FinnGen)	serum 25(OH)D	rs4348160	G	T	462.398	-0.0258401	0.00216263	6.61607e-33	-0.0032899	0.0163843	0.840858
72	OP(FinnGen)	serum 25(OH)D	rs4364259	A	G	389.595	0.0172408	0.00256676	1.85524e-11	0.0225674	0.0196949	0.251858
73	OP(FinnGen)	serum 25(OH)D	rs4420638	G	A	376.073	-0.0192973	0.00265905	3.95094e-13	-0.0251327	0.0185489	0.175437
74	OP(FinnGen)	serum 25(OH)D	rs4580037	C	A	444.287	-0.0135627	0.00225079	1.68306e-09	-0.00742823	0.018359	0.685763
75	OP(FinnGen)	serum 25(OH)D	rs512083	C	T	489.508	0.0122172	0.00204286	2.22526e-09	0.0123044	0.0162906	0.450065
76	OP(FinnGen)	serum 25(OH)D	rs57601828	T	A	480.324	0.011542	0.00208192	2.95801e-08	-0.000288661	0.0163537	0.985917
77	OP(FinnGen)	serum 25(OH)D	rs5770794	T	C	452.194	-0.0133141	0.00221143	1.738e-09	-0.0221269	0.016889	0.190151
78	OP(FinnGen)	serum 25(OH)D	rs6129648	G	A	474.769	0.0140631	0.00210628	2.44287e-11	-0.00892936	0.0172559	0.60483
79	OP(FinnGen)	serum 25(OH)D	rs61698755	C	T	487.684	-0.011465	0.0020505	2.25372e-08	-0.0142167	0.0163686	0.385102
80	OP(FinnGen)	serum 25(OH)D	rs61747728	T	C	189.791	0.0303061	0.00526894	8.82755e-09	0.0229322	0.0336739	0.495866
81	OP(FinnGen)	serum 25(OH)D	rs61813875	G	C	151.773	0.0821291	0.00658876	1.15824e-35	0.0724896	0.0910413	0.425899
82	OP(FinnGen)	serum 25(OH)D	rs61887421	C	T	167.292	-0.036726	0.00597754	8.04674e-10	0.0491147	0.0474389	0.300516
83	OP(FinnGen)	serum 25(OH)D	rs62007299	A	G	445.605	-0.0124205	0.00224413	3.11853e-08	-0.0277535	0.0174292	0.111306
84	OP(FinnGen)	serum 25(OH)D	rs635634	T	C	383.994	-0.0150476	0.0026042	7.55092e-09	0.00886262	0.0202779	0.662069
85	OP(FinnGen)	serum 25(OH)D	rs6438900	G	C	427.292	0.0150486	0.00234031	1.27447e-10	0.0123668	0.0176668	0.483926
86	OP(FinnGen)	serum 25(OH)D	rs6834488	T	C	485.645	-0.01445	0.00205911	2.25684e-12	-0.0121039	0.0173589	0.485631
87	OP(FinnGen)	serum 25(OH)D	rs71599974	G	A	349.427	0.0257378	0.00286182	2.39497e-19	0.0154628	0.0237088	0.514275
88	OP(FinnGen)	serum 25(OH)D	rs727857	A	G	476.456	-0.0120548	0.00209882	9.26659e-09	-0.0134938	0.0163742	0.409891
89	OP(FinnGen)	serum 25(OH)D	rs733454	T	C	294.116	0.0188545	0.00340001	2.93265e-08	-0.0475491	0.0358288	0.184469
90	OP(FinnGen)	serum 25(OH)D	rs73413596	C	T	257.116	0.0223468	0.00388928	9.15103e-09	-0.0184972	0.0349077	0.596189
91	OP(FinnGen)	serum 25(OH)D	rs742493	C	T	311.907	0.0183528	0.00320607	1.03805e-08	0.0261208	0.0276061	0.344048
92	OP(FinnGen)	serum 25(OH)D	rs7528419	G	A	411.242	0.0215389	0.00243165	8.16582e-19	-0.00289367	0.0198383	0.88403
93	OP(FinnGen)	serum 25(OH)D	rs7569755	A	G	443.21	0.0136395	0.00225626	1.49242e-09	-0.0218669	0.0198236	0.269996
94	OP(FinnGen)	serum 25(OH)D	rs7580771	T	G	375.205	-0.0165625	0.0026652	5.15383e-10	-0.0104619	0.0195406	0.592377
95	OP(FinnGen)	serum 25(OH)D	rs7652808	G	T	470.334	-0.0212858	0.00212614	1.35738e-23	-0.0197798	0.018364	0.281437
96	OP(FinnGen)	serum 25(OH)D	rs7712001	G	T	484.929	0.011939	0.00206215	7.05472e-09	-0.00513831	0.0168044	0.759779
97	OP(FinnGen)	serum 25(OH)D	rs77532868	T	C	219.153	0.0259557	0.00456301	1.28316e-08	-0.00569859	0.0461267	0.901678
98	OP(FinnGen)	serum 25(OH)D	rs7784802	T	A	472.655	0.0133202	0.0021157	3.05675e-10	-0.0301076	0.017699	0.0889263
99	OP(FinnGen)	serum 25(OH)D	rs77924615	A	G	386.071	-0.0152475	0.00259019	3.94176e-09	0.00303094	0.0197153	0.877818
100	OP(FinnGen)	serum 25(OH)D	rs77960347	G	A	110.379	-0.0525688	0.00905963	6.53221e-09	0.0984191	0.0925562	0.287626
101	OP(FinnGen)	serum 25(OH)D	rs78649910	A	T	301.057	-0.0191377	0.00332162	8.33355e-09	-0.0181713	0.0249033	0.465588
102	OP(FinnGen)	serum 25(OH)D	rs7955128	T	A	490.54	0.0130617	0.00203856	1.48095e-10	-0.00209116	0.0164383	0.898772
103	OP(FinnGen)	serum 25(OH)D	rs8018720	C	G	375.834	-0.0344962	0.00266074	1.93508e-38	-0.000671038	0.0229274	0.976651
104	OP(FinnGen)	serum 25(OH)D	rs804281	G	A	485.442	0.015895	0.00205997	1.19922e-14	0.0142162	0.0176883	0.421566
105	OP(FinnGen)	serum 25(OH)D	rs8107974	T	A	261.563	0.0355672	0.00382316	1.36427e-20	0.0169019	0.0331386	0.610026
106	OP(FinnGen)	serum 25(OH)D	rs8121940	G	C	392.312	-0.0435612	0.00254898	1.77052e-65	0.0122754	0.0191884	0.522348
107	OP(FinnGen)	serum 25(OH)D	rs9375037	C	A	486.798	0.0117059	0.00205423	1.20895e-08	-0.0445222	0.016358	0.00649412
108	OP(FinnGen)	serum 25(OH)D	rs9409266	A	G	339.377	-0.0167771	0.00294656	1.2426e-08	-0.0399225	0.0216262	0.0648888
109	OP(FinnGen)	serum 25(OH)D	rs964184	C	G	334.518	0.0406845	0.00298936	3.50429e-42	0.00883941	0.0231848	0.703011
110	OP(FinnGen)	serum 25(OH)D	rs9847248	A	G	445.464	-0.0123077	0.00224484	4.19035e-08	0.0298078	0.0171229	0.0817165
111	OP(FinnGen)	serum 25(OH)D	rs986649	G	A	459.112	0.0128637	0.00217811	3.50728e-09	-0.00780714	0.0167591	0.641326
112	OP(FinnGen)	serum 25(OH)D	rs9946771	T	C	245.304	-0.0233992	0.00407655	9.47022e-09	0.0522558	0.0301228	0.0827828
113	OP(FinnGen)	SHBG	rs10026753	G	A	915.612	-0.00660904	0.00109216	8.40001e-10	0.0362218	0.0211684	0.0870583
114	OP(FinnGen)	SHBG	rs10041660	C	T	1059.49	0.00552402	0.000943844	4.79999e-09	0.01008	0.0163224	0.536867
115	OP(FinnGen)	SHBG	rs10123811	T	C	1057.49	0.00882867	0.000945633	2.99985e-22	-0.0284522	0.0173209	0.100454
116	OP(FinnGen)	SHBG	rs10125995	T	C	1062.21	0.00461547	0.000941431	8.40001e-09	0.0205311	0.0162954	0.207694
117	OP(FinnGen)	SHBG	rs10153315	C	T	1086.08	-0.00798089	0.000920741	5.79963e-20	-0.0084269	0.0164437	0.608323
118	OP(FinnGen)	SHBG	rs10208512	G	A	439.686	-0.0144571	0.00227434	8.99912e-12	-0.0325422	0.0448683	0.468279
119	OP(FinnGen)	SHBG	rs10228820	A	G	1027.58	-0.00472531	0.000973153	4.79999e-08	-0.024133	0.0166481	0.147171
120	OP(FinnGen)	SHBG	rs10238028	G	A	534.625	0.0163952	0.00187046	3.59998e-19	0.0491617	0.0315941	0.119699
121	OP(FinnGen)	SHBG	rs10273476	A	G	1068.4	0.00529286	0.000935975	4.20001e-10	0.00777395	0.0165803	0.639165
122	OP(FinnGen)	SHBG	rs10278546	C	A	846.427	0.0156353	0.00118143	2.09991e-40	0.00115227	0.0197471	0.953469
123	OP(FinnGen)	SHBG	rs10416080	A	G	623.053	-0.0117818	0.00160499	8.9002e-15	0.0288003	0.0324362	0.374592
124	OP(FinnGen)	SHBG	rs10417333	G	A	862.756	-0.00584754	0.00115907	1.6e-08	0.00902021	0.0203733	0.657949
125	OP(FinnGen)	SHBG	rs10432029	G	A	783.014	-0.0487574	0.00127711	1e-200	0.0249243	0.0178336	0.162231
126	OP(FinnGen)	SHBG	rs10733608	T	G	1063.09	0.00946126	0.00094065	1.20005e-23	-0.00995541	0.0163543	0.5427
127	OP(FinnGen)	SHBG	rs10753556	G	A	712.622	0.0106526	0.00140326	7.29962e-16	0.0434277	0.0274493	0.113626
128	OP(FinnGen)	SHBG	rs10807139	C	T	385.102	-0.0229067	0.0025967	5.50047e-20	-0.0637954	0.0585445	0.275849
129	OP(FinnGen)	SHBG	rs10838681	A	G	950.628	0.00757294	0.00105193	4.90004e-13	-0.0331849	0.0170693	0.0518812
130	OP(FinnGen)	SHBG	rs10864070	A	G	615.703	0.00825231	0.00162415	4.70002e-08	-0.0198905	0.0385014	0.605423
131	OP(FinnGen)	SHBG	rs10873266	T	C	693.911	-0.00744068	0.0014411	4.90004e-08	-0.025141	0.0261709	0.336731
132	OP(FinnGen)	SHBG	rs10895276	T	C	1012.58	-0.00836565	0.000987569	5.00035e-18	-0.00781712	0.0172366	0.650176
133	OP(FinnGen)	SHBG	rs10900446	A	G	1048.06	-0.00622048	0.000954143	1.50003e-11	-0.0140871	0.0169337	0.405467
134	OP(FinnGen)	SHBG	rs10946313	C	T	1034.17	-0.00702148	0.000966951	1e-13	-0.0243543	0.0164593	0.138961
135	OP(FinnGen)	SHBG	rs10985915	G	A	675.011	0.00873251	0.00148145	1.6e-10	0.0152474	0.0290827	0.600085
136	OP(FinnGen)	SHBG	rs11030100	T	G	852.162	0.00632266	0.00117348	3.40001e-08	0.00566198	0.0219506	0.796452
137	OP(FinnGen)	SHBG	rs11045806	A	G	834.49	0.0125338	0.00119833	3.69999e-26	0.00198038	0.0256528	0.938465
138	OP(FinnGen)	SHBG	rs11110390	T	C	1012.87	-0.00892473	0.000987293	7.8001e-20	0.00133987	0.0166094	0.935705
139	OP(FinnGen)	SHBG	rs11155787	T	C	1028.92	-0.00537676	0.000971888	8.99995e-10	0.00460655	0.0173268	0.790346
140	OP(FinnGen)	SHBG	rs11164095	T	C	963.182	0.0056803	0.00103822	2.1e-09	0.0352724	0.0209467	0.0921977
141	OP(FinnGen)	SHBG	rs11191841	C	T	1076.58	0.00558421	0.000928859	5.19996e-09	-0.00589936	0.0165655	0.721747
142	OP(FinnGen)	SHBG	rs111981233	G	T	580.72	0.0209851	0.00172199	2.39994e-37	-0.0444141	0.0393193	0.258655
143	OP(FinnGen)	SHBG	rs112035922	T	C	897.154	-0.00728033	0.00111463	1.20005e-11	0.00948069	0.0191855	0.621194
144	OP(FinnGen)	SHBG	rs112672290	G	A	604.771	-0.0127938	0.00165351	1.10002e-14	0.033003	0.0252527	0.191244
145	OP(FinnGen)	SHBG	rs113366589	G	T	634.265	-0.0101573	0.00157662	2.80001e-10	-0.03261	0.0364812	0.371384
146	OP(FinnGen)	SHBG	rs114165349	C	G	324.366	-0.0782265	0.00308292	7.29458e-150	-0.0273861	0.0427932	0.522197
147	OP(FinnGen)	SHBG	rs114949263	C	T	672.681	0.0167483	0.00148658	4.60045e-33	0.0161875	0.0302899	0.593052
148	OP(FinnGen)	SHBG	rs11556924	T	C	1046.09	0.00881671	0.000955934	1.80011e-19	-0.0155008	0.0173405	0.37137
149	OP(FinnGen)	SHBG	rs11564722	T	C	902.148	0.011201	0.00110846	1.99986e-25	0.0322376	0.0193104	0.0950298
150	OP(FinnGen)	SHBG	rs11621792	T	C	1059.16	-0.0182549	0.000944138	6.90081e-90	-0.013665	0.0168721	0.417988
151	OP(FinnGen)	SHBG	rs11640366	A	C	1066.72	-0.0113776	0.000937444	7.39946e-36	-0.0342828	0.0173921	0.0487046
152	OP(FinnGen)	SHBG	rs11656323	C	T	476.086	-0.0272283	0.00210045	2.80027e-36	0.0379534	0.050749	0.454542
153	OP(FinnGen)	SHBG	rs11664106	T	A	1006.87	0.00612397	0.000993175	4.60002e-10	0.010909	0.0174897	0.5328
154	OP(FinnGen)	SHBG	rs11666245	A	G	452.933	-0.016522	0.00220782	2.80027e-16	-0.0541349	0.043991	0.218476
155	OP(FinnGen)	SHBG	rs11682797	A	T	902.832	0.00745207	0.00110762	1.29987e-12	0.0598429	0.0200049	0.00277683
156	OP(FinnGen)	SHBG	rs117411982	A	C	265.448	0.0221297	0.0037672	1.79999e-09	0.0541971	0.0588126	0.356778
157	OP(FinnGen)	SHBG	rs11743810	T	C	1063.56	0.00773245	0.000940229	4.40048e-16	0.0246498	0.0168141	0.142642
158	OP(FinnGen)	SHBG	rs117589665	G	A	541.228	-0.0150576	0.00184764	5.79963e-17	-0.0101737	0.0432048	0.81384
159	OP(FinnGen)	SHBG	rs11765639	A	G	1041.05	-0.00755574	0.000960559	1.29987e-15	-0.0278844	0.0172178	0.105338
160	OP(FinnGen)	SHBG	rs117921873	G	A	526.979	0.0260632	0.0018976	2.70023e-45	-0.0117957	0.0370307	0.750076
161	OP(FinnGen)	SHBG	rs11856606	A	G	708.171	0.00899377	0.00141208	1.29999e-10	-0.00636637	0.0277069	0.818266
162	OP(FinnGen)	SHBG	rs11856926	A	G	1058.89	-0.0102213	0.000944377	7.19946e-29	-0.0145511	0.0164828	0.377343
163	OP(FinnGen)	SHBG	rs11862061	G	T	593.814	0.0102076	0.00168402	2.30001e-09	-0.0346156	0.0358848	0.334729
164	OP(FinnGen)	SHBG	rs11957006	G	C	483.505	0.0124343	0.00206822	1.2e-10	0.0343582	0.0241819	0.155367
165	OP(FinnGen)	SHBG	rs12059956	A	G	1063.21	-0.00764997	0.000940547	7.00003e-17	-0.00934156	0.0163148	0.566928
166	OP(FinnGen)	SHBG	rs1211184	C	T	624.973	-0.010482	0.00160006	1.69981e-12	0.0224437	0.022883	0.326691
167	OP(FinnGen)	SHBG	rs12185242	C	A	1098.09	-0.0312922	0.000910667	1e-200	-0.00233795	0.0162646	0.885702
168	OP(FinnGen)	SHBG	rs12263369	T	C	1059.58	-0.0105348	0.000943767	5.00035e-30	-0.0238443	0.0165321	0.149216
169	OP(FinnGen)	SHBG	rs12287551	T	A	755.129	-0.00878078	0.00132427	8.70001e-10	-0.0287399	0.0269126	0.285566
170	OP(FinnGen)	SHBG	rs1229498	G	T	944.139	-0.0110537	0.00105916	6.20012e-27	-0.028927	0.0183361	0.114659
171	OP(FinnGen)	SHBG	rs12311848	G	A	1012.17	0.00805313	0.000987968	1.29987e-18	0.0327565	0.01785	0.0664921
172	OP(FinnGen)	SHBG	rs12320328	G	A	595.334	-0.0236589	0.00167972	1.10002e-49	0.0188324	0.022762	0.408033
173	OP(FinnGen)	SHBG	rs12325400	G	C	1049.19	-0.00693512	0.000953113	7.39946e-14	-0.000955726	0.0168009	0.954636
174	OP(FinnGen)	SHBG	rs12543287	C	G	1029.49	0.0106142	0.000971346	1.50003e-30	-0.00827268	0.0171407	0.629355
175	OP(FinnGen)	SHBG	rs12636106	T	C	787.981	0.0073248	0.00126906	2.1e-09	0.0148849	0.0235935	0.528113
176	OP(FinnGen)	SHBG	rs1265566	T	C	1000.63	0.0070716	0.000999364	4.49987e-14	0.0266182	0.0169884	0.11715
177	OP(FinnGen)	SHBG	rs12696304	G	C	947.467	0.00677081	0.00105544	1.6e-10	0.00368908	0.0180518	0.838071
178	OP(FinnGen)	SHBG	rs12699758	C	A	915.126	0.00669561	0.00109274	3.09999e-08	-0.0231661	0.0196925	0.23944
179	OP(FinnGen)	SHBG	rs12762056	C	T	783.241	-0.00677954	0.00127674	3.79997e-08	-0.00359824	0.0214024	0.866486
180	OP(FinnGen)	SHBG	rs12879423	G	A	991.615	-0.00888732	0.00100845	1.29987e-18	-0.0201599	0.0169326	0.233813
181	OP(FinnGen)	SHBG	rs12888084	G	A	1066.38	0.00558633	0.00093775	2.1e-10	0.0274469	0.0176589	0.120118
182	OP(FinnGen)	SHBG	rs12916	C	T	1050.09	0.00634641	0.000952297	8.60003e-13	0.0250607	0.0163289	0.124846
183	OP(FinnGen)	SHBG	rs12928099	A	C	973.98	0.00987091	0.00102671	1.39991e-23	0.0146447	0.0180699	0.417683
184	OP(FinnGen)	SHBG	rs12943365	G	C	1077	0.0104986	0.000928499	6.20012e-31	0.021878	0.0166635	0.189207
185	OP(FinnGen)	SHBG	rs12965052	A	G	1027.85	-0.00558784	0.000972903	1.40001e-09	0.00875378	0.0181734	0.630033
186	OP(FinnGen)	SHBG	rs12989083	G	A	979.101	0.00694534	0.00102134	3.59998e-12	-0.0119412	0.0172456	0.488675
187	OP(FinnGen)	SHBG	rs13000027	C	A	1071.39	0.00544261	0.000933358	2.19999e-09	0.01823	0.0162627	0.2623
188	OP(FinnGen)	SHBG	rs13035806	A	G	687.83	-0.00890692	0.00145384	2.19999e-10	0.00995922	0.0256036	0.697293
189	OP(FinnGen)	SHBG	rs13086465	T	C	1006.18	-0.0111705	0.000993856	3.59998e-30	-0.0153066	0.0187662	0.414703
190	OP(FinnGen)	SHBG	rs13094241	G	T	956.53	0.0079925	0.00104544	3.40017e-15	-0.000471217	0.017766	0.97884
191	OP(FinnGen)	SHBG	rs13108218	G	A	1035.67	-0.0228387	0.000965556	9.2045e-129	-0.00865592	0.0175102	0.621069
192	OP(FinnGen)	SHBG	rs13150068	G	A	1064.29	-0.0188174	0.00093959	7.29962e-95	-0.010309	0.0172217	0.549435
193	OP(FinnGen)	SHBG	rs1316753	C	G	1048.61	0.00534406	0.000953635	1.5e-08	-0.0310689	0.0165208	0.0600275
194	OP(FinnGen)	SHBG	rs13251458	A	G	1068.85	0.00954694	0.000935583	9.20026e-27	-0.0242374	0.0164021	0.139487
195	OP(FinnGen)	SHBG	rs1325324	A	G	1058.69	0.00572872	0.000944562	4.39997e-10	0.0157038	0.0168166	0.350394
196	OP(FinnGen)	SHBG	rs13264909	T	A	1059.5	0.00517404	0.000943835	1.7e-08	0.0175911	0.0162442	0.278847
197	OP(FinnGen)	SHBG	rs13315174	A	G	882.732	-0.00756575	0.00113284	1.20005e-12	-0.0114112	0.0192011	0.552313
198	OP(FinnGen)	SHBG	rs13379043	C	T	941.81	0.00953255	0.00106178	2.29985e-21	-0.0267335	0.0203602	0.189172
199	OP(FinnGen)	SHBG	rs13389219	T	C	1054.04	0.0137302	0.000948724	6.4003e-53	0.0282536	0.017141	0.099291
200	OP(FinnGen)	SHBG	rs13410306	T	C	702.944	0.00883344	0.00142258	6.4998e-11	-0.0133702	0.0280387	0.63347
201	OP(FinnGen)	SHBG	rs13427019	A	T	914.49	-0.00965978	0.0010935	1.59993e-18	0.0154726	0.0172012	0.368382
202	OP(FinnGen)	SHBG	rs1352084	C	A	984.673	0.00696831	0.00101556	4.90004e-13	0.000321516	0.0173009	0.985173
203	OP(FinnGen)	SHBG	rs1375045	A	G	916.711	0.00615994	0.00109085	4.30002e-09	0.00419451	0.0206438	0.83899
204	OP(FinnGen)	SHBG	rs138526953	A	C	307.031	-0.0189513	0.00325698	9.40005e-10	0.0537805	0.055438	0.331995
205	OP(FinnGen)	SHBG	rs138611541	C	T	569.437	-0.0111779	0.00175611	6.4003e-11	0.0429062	0.041128	0.296839
206	OP(FinnGen)	SHBG	rs138755456	C	T	710.092	0.0101811	0.00140826	1.20005e-13	-0.0250577	0.0266624	0.347314
207	OP(FinnGen)	SHBG	rs138824	A	G	608.491	-0.00862494	0.0016434	1.09999e-08	0.0319257	0.0260836	0.220961
208	OP(FinnGen)	SHBG	rs139974673	C	T	337.104	-0.0609208	0.00296643	1.50003e-96	0.0140808	0.114455	0.902087
209	OP(FinnGen)	SHBG	rs1408270	G	A	949.347	0.00982479	0.00105335	1e-21	0.00329508	0.0170972	0.847174
210	OP(FinnGen)	SHBG	rs1411432	C	A	829.692	-0.00657318	0.00120526	2.5e-08	-0.017972	0.0213919	0.400836
211	OP(FinnGen)	SHBG	rs141881700	A	G	233.538	-0.0519692	0.00428194	1.39991e-38	0.0360353	0.103193	0.726937
212	OP(FinnGen)	SHBG	rs143780053	G	C	497.926	0.0124463	0.00200832	3.29997e-10	-0.096633	0.0529721	0.0681177
213	OP(FinnGen)	SHBG	rs145212478	C	G	283.128	0.0381094	0.00353195	4.00037e-31	-0.0246151	0.060417	0.683699
214	OP(FinnGen)	SHBG	rs146199089	A	G	282.555	0.0235786	0.00353911	1.09999e-10	-0.0772273	0.068871	0.262147
215	OP(FinnGen)	SHBG	rs148118632	G	A	308.286	0.0232903	0.00324372	1.50003e-13	0.030007	0.0468476	0.521832
216	OP(FinnGen)	SHBG	rs148827772	G	A	301.481	0.0210199	0.00331694	3.29997e-10	-0.0294243	0.0554123	0.595415
217	OP(FinnGen)	SHBG	rs149092986	C	T	315.176	-0.0187541	0.00317281	4.30002e-08	0.0253217	0.0591665	0.66867
218	OP(FinnGen)	SHBG	rs150449323	C	T	622.716	-0.0105721	0.00160586	6.70039e-12	0.0608271	0.0376887	0.106542
219	OP(FinnGen)	SHBG	rs1534696	A	C	1070.35	0.0052143	0.00093427	1.09999e-08	0.0128217	0.016488	0.436782
220	OP(FinnGen)	SHBG	rs1561442	A	G	733.709	-0.00750194	0.00136293	1.79999e-08	-0.0138347	0.0248348	0.577479
221	OP(FinnGen)	SHBG	rs157935	G	T	983.144	0.0109559	0.00101714	5.70033e-29	-0.0142815	0.016696	0.39234
222	OP(FinnGen)	SHBG	rs1640269	C	A	967.131	0.0195357	0.00103398	2.09991e-85	0.0285802	0.0171555	0.0957216
223	OP(FinnGen)	SHBG	rs164895	A	T	974.369	-0.00591955	0.0010263	3.59998e-08	-0.0117966	0.0195357	0.545945
224	OP(FinnGen)	SHBG	rs1650548	C	G	898.339	-0.00956351	0.00111316	2.09991e-18	0.0112279	0.0238067	0.637192
225	OP(FinnGen)	SHBG	rs1684608	A	C	841.994	-0.00946632	0.00118765	8.30042e-17	0.00918232	0.0214376	0.668413
226	OP(FinnGen)	SHBG	rs17184382	C	A	1060.6	0.012425	0.000942861	3.80014e-41	0.013904	0.0174258	0.424929
227	OP(FinnGen)	SHBG	rs1730862	A	G	1016.84	-0.0236552	0.000983434	5.10505e-133	0.0264541	0.0178915	0.139252
228	OP(FinnGen)	SHBG	rs174554	G	A	1019.32	-0.0104287	0.000981044	1e-26	-0.00911735	0.0164911	0.580355
229	OP(FinnGen)	SHBG	rs17580	A	T	458.326	0.0258533	0.00218184	3.80014e-35	-0.026164	0.0851537	0.758649
230	OP(FinnGen)	SHBG	rs17592998	T	C	618.759	-0.0094023	0.00161613	1.5e-09	0.031807	0.0320459	0.320932
231	OP(FinnGen)	SHBG	rs1772189	A	T	1077.46	-0.011502	0.000928105	6.70039e-39	0.0176727	0.0166585	0.288741
232	OP(FinnGen)	SHBG	rs1782652	A	T	1033.11	-0.0117273	0.00096795	1.69981e-36	-0.0114172	0.0177601	0.520316
233	OP(FinnGen)	SHBG	rs1799831	T	C	778.394	-0.00752687	0.00128469	1.09999e-08	-0.0118257	0.0206219	0.566337
234	OP(FinnGen)	SHBG	rs1801282	G	C	700.394	0.0183443	0.00142776	1.29987e-37	-0.00787968	0.0217117	0.716661
235	OP(FinnGen)	SHBG	rs1801689	C	A	375.975	-0.0372116	0.00265974	2.60016e-45	0.0959831	0.0826854	0.245714
236	OP(FinnGen)	SHBG	rs184304	C	T	724.597	0.0074791	0.00138007	7.00003e-09	-0.019112	0.0232462	0.41099
237	OP(FinnGen)	SHBG	rs185406435	G	A	676.568	-0.0167882	0.00147804	3.29989e-30	0.0247313	0.0250189	0.322905
238	OP(FinnGen)	SHBG	rs1870927	A	T	1043.37	0.00715319	0.000958429	1.80011e-14	0.019235	0.0175106	0.271994
239	OP(FinnGen)	SHBG	rs189513097	G	T	389.505	0.01472	0.00256735	2e-09	-0.0598482	0.0612532	0.328538
240	OP(FinnGen)	SHBG	rs189595752	G	A	666.779	0.0116742	0.00149974	4.90004e-15	0.00534987	0.0345462	0.876931
241	OP(FinnGen)	SHBG	rs190408119	T	C	1065.19	0.006072	0.000938793	1.2e-10	0.0446814	0.0170141	0.00863575
242	OP(FinnGen)	SHBG	rs202200760	C	G	379.474	0.0748418	0.00263521	7.90679e-191	0.0501703	0.0359036	0.162305
243	OP(FinnGen)	SHBG	rs2073503	G	C	993.853	0.00622932	0.00100618	1.79999e-10	0.0194709	0.0169332	0.250199
244	OP(FinnGen)	SHBG	rs2115107	A	G	1041.51	-0.00698467	0.000960142	2.29985e-14	0.00601596	0.0169157	0.722108
245	OP(FinnGen)	SHBG	rs2122982	A	G	919.442	0.0158396	0.00108761	4.00037e-50	0.00517225	0.0192089	0.787727
246	OP(FinnGen)	SHBG	rs213494	T	C	1028.69	-0.00581188	0.000972101	2.80001e-09	0.010913	0.0180759	0.546022
247	OP(FinnGen)	SHBG	rs2176887	T	C	538.561	0.0117836	0.00185679	1.59993e-11	-0.0481282	0.0386102	0.212575
248	OP(FinnGen)	SHBG	rs2182784	A	C	888.987	-0.00750603	0.00112487	2.60016e-12	0.0117133	0.0227567	0.606749
249	OP(FinnGen)	SHBG	rs2196943	A	G	1034.74	-0.0115575	0.000966425	3.40017e-34	-0.00123653	0.0166789	0.940901
250	OP(FinnGen)	SHBG	rs2224585	A	G	915.838	0.00584921	0.00109189	1.29999e-08	0.00126886	0.0196061	0.948399
251	OP(FinnGen)	SHBG	rs2239222	G	A	1013.95	0.0097625	0.000986238	7.8001e-23	-0.00413625	0.0169272	0.806956
252	OP(FinnGen)	SHBG	rs2276975	T	C	857.761	0.00994915	0.00116582	2.09991e-17	0.0209085	0.0185155	0.258797
253	OP(FinnGen)	SHBG	rs2351958	A	C	1043.96	-0.0104324	0.000957882	2.19989e-31	-0.044737	0.017359	0.00996162
254	OP(FinnGen)	SHBG	rs2393791	T	C	1041.18	0.0154826	0.000960447	7.10068e-61	-0.0109549	0.0165794	0.508773
255	OP(FinnGen)	SHBG	rs2469102	T	G	960.065	0.00646916	0.00104159	2.1e-10	-0.0321128	0.0176096	0.0682134
256	OP(FinnGen)	SHBG	rs2498786	G	C	1039.18	-0.0108833	0.000962293	1.39991e-30	0.00745564	0.0169412	0.659872
257	OP(FinnGen)	SHBG	rs2544654	T	G	966.001	0.007067	0.00103519	4.70002e-12	-0.0355238	0.0195281	0.0688938
258	OP(FinnGen)	SHBG	rs2602856	A	C	1017.05	-0.0135762	0.000983228	8.49963e-44	0.00616864	0.0172106	0.720027
259	OP(FinnGen)	SHBG	rs2612038	T	C	629.331	-0.00984625	0.00158898	7.19996e-09	-0.0332962	0.0313754	0.288589
260	OP(FinnGen)	SHBG	rs2618566	T	G	1011.48	-0.00737316	0.000988646	5.50047e-14	0.00406476	0.0175774	0.817122
261	OP(FinnGen)	SHBG	rs2642438	G	A	986.879	0.0120603	0.00101329	1.99986e-34	0.0173461	0.0180798	0.337346
262	OP(FinnGen)	SHBG	rs267733	G	A	793.817	-0.0129483	0.00125973	5.00035e-26	-0.0239875	0.0230298	0.297604
263	OP(FinnGen)	SHBG	rs273492	A	G	934.802	-0.0103905	0.00106974	1.29987e-25	0.0190344	0.0185079	0.30374
264	OP(FinnGen)	SHBG	rs2791644	T	C	911.772	-0.00704437	0.00109676	2.19999e-10	-0.0114192	0.0194487	0.557106
265	OP(FinnGen)	SHBG	rs2802295	G	A	1034.92	-0.00498142	0.00096625	4.09996e-08	-0.0238406	0.0165008	0.148509
266	OP(FinnGen)	SHBG	rs2812208	C	G	308.137	0.0281846	0.00324529	1e-20	0.00860312	0.0547554	0.875151
267	OP(FinnGen)	SHBG	rs28507491	A	G	1041.71	0.0124772	0.000959954	1.9002e-38	-0.0232415	0.0170874	0.173782
268	OP(FinnGen)	SHBG	rs28562483	T	G	708.769	-0.0104049	0.00141089	2.80027e-12	0.0216892	0.024397	0.373997
269	OP(FinnGen)	SHBG	rs28925904	T	C	335.602	-0.0242456	0.0029797	7.00003e-17	0.164211	0.14398	0.254073
270	OP(FinnGen)	SHBG	rs28929474	T	C	299.488	0.100978	0.00333901	1e-200	0.250514	0.0550517	5.35131e-06
271	OP(FinnGen)	SHBG	rs2895443	A	G	1043.7	-0.00538498	0.000958127	3.40001e-08	-0.00684074	0.0164304	0.677156
272	OP(FinnGen)	SHBG	rs2970877	G	T	979.647	0.00774863	0.00102077	1.99986e-13	0.0137173	0.0168732	0.416239
273	OP(FinnGen)	SHBG	rs2972145	C	T	1031.72	-0.0134911	0.000969251	1e-46	0.00327971	0.0168787	0.845933
274	OP(FinnGen)	SHBG	rs3001032	C	T	1005.92	0.00918505	0.00099411	1.69981e-20	0.00203805	0.0174121	0.906822
275	OP(FinnGen)	SHBG	rs3004179	G	A	1050.12	-0.00522411	0.000952269	6.59994e-09	-0.00315476	0.0170412	0.853131
276	OP(FinnGen)	SHBG	rs3019757	G	A	1003.1	-0.00637232	0.0009969	2.19989e-12	0.0303952	0.0194327	0.117787
277	OP(FinnGen)	SHBG	rs329122	A	G	1056.62	-0.00595598	0.00094641	5.30029e-11	-0.00804043	0.0164872	0.625779
278	OP(FinnGen)	SHBG	rs34255979	T	C	694.798	0.0271202	0.00143926	9.09913e-82	0.0340816	0.0347047	0.326078
279	OP(FinnGen)	SHBG	rs34457392	G	A	647.946	0.015019	0.00154333	6.29941e-21	-0.0205554	0.0268469	0.443882
280	OP(FinnGen)	SHBG	rs34587839	A	G	772.919	-0.0132511	0.00129379	1e-25	-0.0369175	0.0220732	0.0944257
281	OP(FinnGen)	SHBG	rs34970607	A	G	950.755	0.00544312	0.00105179	1.2e-08	0.00119137	0.021003	0.954765
282	OP(FinnGen)	SHBG	rs35233014	A	C	926.796	-0.0138864	0.00107898	5.00035e-37	0.0031392	0.0183777	0.864368
283	OP(FinnGen)	SHBG	rs35350976	G	A	823.617	0.0082262	0.00121415	1.50003e-13	-0.0148946	0.0212853	0.484079
284	OP(FinnGen)	SHBG	rs35547626	C	T	1031.09	0.0349824	0.000969844	1e-200	0.0162578	0.0170792	0.341147
285	OP(FinnGen)	SHBG	rs35633876	T	G	1073.15	-0.00776514	0.000931828	2.70023e-17	0.0600676	0.0164634	0.00026373
286	OP(FinnGen)	SHBG	rs35763453	C	T	492.104	-0.0110968	0.00203208	4.60002e-09	-0.0627142	0.0437711	0.151921
287	OP(FinnGen)	SHBG	rs35797675	G	T	876.212	0.00634799	0.00114127	8.70001e-09	-0.024008	0.020821	0.248882
288	OP(FinnGen)	SHBG	rs3607	A	G	1066.87	-0.0074217	0.000937316	1.9002e-16	0.0119317	0.0163152	0.464583
289	OP(FinnGen)	SHBG	rs36086195	T	C	1064.6	0.0116575	0.000939315	9.79941e-36	-0.00199865	0.0174758	0.908947
290	OP(FinnGen)	SHBG	rs3737178	G	A	462.924	-0.0118507	0.00216017	2e-09	-0.0478562	0.0327235	0.14362
291	OP(FinnGen)	SHBG	rs3743588	A	G	956.594	-0.00829262	0.00104537	4.49987e-18	0.0269983	0.0186012	0.14666
292	OP(FinnGen)	SHBG	rs3754186	A	T	1075.78	-0.00521454	0.000929553	9.40005e-09	0.0120051	0.0163762	0.463508
293	OP(FinnGen)	SHBG	rs3824655	C	G	1060.41	0.00604627	0.00094303	1.39991e-11	-0.0226967	0.0165685	0.170728
294	OP(FinnGen)	SHBG	rs3829639	G	A	998.487	-0.00744163	0.00100151	1.10002e-13	-0.0172262	0.0177437	0.331629
295	OP(FinnGen)	SHBG	rs3862469	T	C	999.065	-0.00620941	0.00100093	3.09999e-10	-0.0205314	0.0180305	0.254827
296	OP(FinnGen)	SHBG	rs38855	G	A	1065.8	-0.00606101	0.00093826	6.00067e-11	-0.0193287	0.0163536	0.237235
297	OP(FinnGen)	SHBG	rs3946137	G	A	1015.63	-0.00600938	0.000984605	6.59994e-10	0.0229548	0.0170692	0.178686
298	OP(FinnGen)	SHBG	rs40270	C	A	899.373	-0.0166779	0.00111188	6.79986e-51	-0.0251355	0.0178725	0.15961
299	OP(FinnGen)	SHBG	rs403694	T	C	1059.07	-0.00574951	0.000944224	2.99999e-10	0.00427729	0.0163734	0.793911
300	OP(FinnGen)	SHBG	rs4073358	T	C	1070.37	0.00559904	0.000934249	1.7e-09	-0.00324648	0.0163322	0.842437
301	OP(FinnGen)	SHBG	rs4092465	G	A	1013.9	0.00922938	0.000986287	3.90032e-22	-0.000406592	0.0168699	0.980772
302	OP(FinnGen)	SHBG	rs4142158	T	C	981.099	-0.00744846	0.00101926	8.80035e-15	-0.02924	0.0185738	0.115427
303	OP(FinnGen)	SHBG	rs4338849	G	A	1101.81	-0.0148008	0.000907591	8.99912e-61	-0.0133399	0.0163046	0.413262
304	OP(FinnGen)	SHBG	rs437564	T	C	1007.25	-0.00567564	0.000992801	1.29999e-08	0.0222817	0.0165688	0.178691
305	OP(FinnGen)	SHBG	rs45512696	T	C	812.568	0.0200512	0.00123066	1.50003e-64	-0.0259865	0.0227508	0.253361
306	OP(FinnGen)	SHBG	rs4567095	T	C	987.259	0.00749189	0.0010129	1.10002e-15	-0.00488354	0.0187924	0.794966
307	OP(FinnGen)	SHBG	rs4568281	A	G	1002.55	0.00818131	0.000997454	4.10015e-16	-0.0179731	0.0189114	0.341919
308	OP(FinnGen)	SHBG	rs4639796	A	G	790.941	-0.0139887	0.00126431	1.69981e-28	-0.0442865	0.0193388	0.0220191
309	OP(FinnGen)	SHBG	rs4665972	C	T	1047.82	0.0349309	0.00095436	1e-200	0.00920109	0.0168468	0.584954
310	OP(FinnGen)	SHBG	rs4671328	G	T	1064.23	0.00665777	0.00093964	1.39991e-14	0.0206547	0.0166147	0.21381
311	OP(FinnGen)	SHBG	rs4674669	T	C	744.575	-0.00684645	0.00134304	2.30001e-08	-0.0208029	0.0302808	0.492081
312	OP(FinnGen)	SHBG	rs4680	A	G	1066.52	-0.00744708	0.000937623	9.3994e-17	0.0162325	0.0163492	0.320779
313	OP(FinnGen)	SHBG	rs4714001	A	G	1028.53	-0.00582628	0.000972259	2.80001e-10	-0.00824487	0.0171045	0.629785
314	OP(FinnGen)	SHBG	rs4782568	G	C	1057.91	0.0120087	0.000945259	2.80027e-38	-0.0317864	0.0164415	0.0531986
315	OP(FinnGen)	SHBG	rs4794008	T	C	1000.83	0.00909728	0.000999166	1.50003e-21	-0.00307001	0.0187112	0.869674
316	OP(FinnGen)	SHBG	rs4804414	T	C	1061.17	-0.0146219	0.000942355	1.20005e-58	-0.0179564	0.0166369	0.28045
317	OP(FinnGen)	SHBG	rs4812336	A	G	980.646	0.00596495	0.00101973	1.2e-09	-0.00395232	0.0197001	0.840992
318	OP(FinnGen)	SHBG	rs4820091	G	T	816.802	0.0105337	0.00122428	2.80027e-18	0.0408011	0.0175537	0.0201057
319	OP(FinnGen)	SHBG	rs4841133	G	A	617.872	0.0216155	0.00161845	9.60064e-45	-0.0134747	0.0231639	0.560763
320	OP(FinnGen)	SHBG	rs484195	G	A	1023.44	0.00582422	0.000977095	4.20001e-10	-0.000108108	0.0176358	0.995109
321	OP(FinnGen)	SHBG	rs4871844	C	T	1010.4	0.00632545	0.000989697	2.60016e-11	0.00115435	0.0169099	0.945575
322	OP(FinnGen)	SHBG	rs4974310	T	C	1063.69	0.00533655	0.000940121	7.00003e-09	0.00118096	0.016717	0.943681
323	OP(FinnGen)	SHBG	rs4976033	G	A	1037.59	-0.00590913	0.000963769	1.80011e-11	-0.0321147	0.0165833	0.0527971
324	OP(FinnGen)	SHBG	rs55729432	G	C	938.477	0.00885168	0.00106555	8.69961e-18	0.0116569	0.0208065	0.575307
325	OP(FinnGen)	SHBG	rs55771168	C	T	951.66	0.00812278	0.00105079	8.4004e-16	0.0168672	0.0177538	0.342082
326	OP(FinnGen)	SHBG	rs55987409	T	C	552.361	0.016543	0.0018104	7.39946e-19	-0.0633747	0.0353283	0.0728316
327	OP(FinnGen)	SHBG	rs56021343	T	G	929.847	-0.00725648	0.00107544	1.80011e-11	0.0010725	0.0205198	0.958316
328	OP(FinnGen)	SHBG	rs56024084	T	C	1048.84	0.0103037	0.000953429	3.29989e-26	0.000452547	0.016612	0.978267
329	OP(FinnGen)	SHBG	rs56077345	C	G	549.689	0.00965503	0.0018192	4e-08	-0.00174735	0.0469685	0.970323
330	OP(FinnGen)	SHBG	rs56196860	A	C	375.454	0.0201379	0.00266343	2.49977e-14	-0.0046384	0.0736264	0.949767
331	OP(FinnGen)	SHBG	rs56257546	C	G	373.387	0.0196616	0.00267817	8.69961e-15	0.032195	0.0400139	0.421053
332	OP(FinnGen)	SHBG	rs56300212	G	A	1100.58	-0.00678692	0.000908605	2.70023e-15	0.00325993	0.0168806	0.846867
333	OP(FinnGen)	SHBG	rs56332871	A	C	949.419	0.0340883	0.00105327	1e-200	0.0166506	0.0179566	0.353785
334	OP(FinnGen)	SHBG	rs57158761	G	A	1064.16	-0.00716432	0.000939704	1.39991e-16	-0.0294542	0.0167255	0.078233
335	OP(FinnGen)	SHBG	rs57467915	A	G	262.867	-0.0241376	0.00380418	1.5e-10	0.111281	0.0623054	0.0740901
336	OP(FinnGen)	SHBG	rs587252	C	A	602.824	-0.0108762	0.00165885	6.19998e-10	-0.0370486	0.0318695	0.245029
337	OP(FinnGen)	SHBG	rs59203582	T	A	779.109	0.0217943	0.00128351	7.10068e-73	0.0166041	0.0265003	0.530947
338	OP(FinnGen)	SHBG	rs59662471	T	C	1044.93	0.00586211	0.000956996	1.29999e-08	0.0183178	0.0167068	0.272893
339	OP(FinnGen)	SHBG	rs60018147	G	A	664.073	0.0133112	0.00150585	1e-19	0.0311756	0.0247296	0.207432
340	OP(FinnGen)	SHBG	rs6003988	A	G	985.945	0.00717874	0.00101425	1.80011e-13	-0.0107475	0.0179886	0.550198
341	OP(FinnGen)	SHBG	rs6073431	T	C	1047.98	0.0170583	0.000954216	1.59993e-73	0.00611885	0.0163837	0.708797
342	OP(FinnGen)	SHBG	rs6120663	A	C	1059.37	-0.00877703	0.000943956	8.69961e-23	0.00398674	0.0162918	0.806682
343	OP(FinnGen)	SHBG	rs61856602	G	A	1009.09	0.00563454	0.000990988	4e-08	-0.00898555	0.0184144	0.625576
344	OP(FinnGen)	SHBG	rs6220	A	G	967.487	-0.00859696	0.0010336	9.20026e-18	0.0142111	0.017113	0.406297
345	OP(FinnGen)	SHBG	rs62476229	G	A	983.908	0.00606054	0.00101635	9.3994e-11	-0.0556573	0.0179524	0.00193344
346	OP(FinnGen)	SHBG	rs62565259	T	C	802.983	0.00881466	0.00124535	3.40017e-13	-0.0208801	0.0239539	0.383383
347	OP(FinnGen)	SHBG	rs62580766	T	C	824.792	0.0108823	0.00121242	9.79941e-23	-0.0183804	0.0265738	0.489142
348	OP(FinnGen)	SHBG	rs62618693	T	C	445.783	0.0173911	0.00224323	2.09991e-15	-0.00780659	0.0521833	0.881081
349	OP(FinnGen)	SHBG	rs62623385	T	A	401.52	-0.0850905	0.00249052	1e-200	0.0171485	0.0367066	0.640373
350	OP(FinnGen)	SHBG	rs6422513	A	G	878.761	0.0112896	0.00113796	4.30031e-23	-0.033615	0.0195132	0.0849454
351	OP(FinnGen)	SHBG	rs6449592	T	A	1057.82	-0.0050641	0.000945332	4.90004e-09	0.00956635	0.0166397	0.565352
352	OP(FinnGen)	SHBG	rs6458236	G	A	942.28	-0.00608748	0.00106125	2.39999e-09	-0.0136769	0.0178649	0.443932
353	OP(FinnGen)	SHBG	rs6476065	T	C	1045.32	-0.00482488	0.000956637	1.79999e-08	0.00607151	0.0173557	0.726467
354	OP(FinnGen)	SHBG	rs6486122	T	C	991.252	-0.0138029	0.00100882	1.50003e-44	0.0011697	0.0163378	0.942924
355	OP(FinnGen)	SHBG	rs6546096	G	A	944.228	-0.0214141	0.00105906	8.69961e-97	0.0201046	0.0195273	0.303215
356	OP(FinnGen)	SHBG	rs6556402	A	G	995.426	0.00551143	0.00100459	4.79999e-09	0.0142936	0.0172119	0.406288
357	OP(FinnGen)	SHBG	rs6567160	C	T	901.977	-0.00976339	0.00110867	1.20005e-19	-0.0165703	0.0209395	0.428746
358	OP(FinnGen)	SHBG	rs668871	T	C	1067.74	0.0161164	0.000936554	1.69981e-76	-0.00311302	0.0162926	0.848471
359	OP(FinnGen)	SHBG	rs6691427	C	G	1076.87	0.00506857	0.000928613	3.59998e-08	0.000844807	0.0163642	0.958827
360	OP(FinnGen)	SHBG	rs6703810	C	T	574.099	0.0114154	0.00174185	9.60064e-12	0.000217959	0.042589	0.995917
361	OP(FinnGen)	SHBG	rs6736913	G	A	309.483	-0.0322807	0.00323118	1.39991e-25	-0.0594008	0.0612558	0.332187
362	OP(FinnGen)	SHBG	rs6758199	T	C	534.031	-0.0179681	0.00187254	5.19996e-23	-0.0184942	0.0270338	0.493903
363	OP(FinnGen)	SHBG	rs67763459	T	C	1005.13	0.00620044	0.000994887	6.70039e-12	-0.0152879	0.0184876	0.408278
364	OP(FinnGen)	SHBG	rs6792725	G	A	961.367	0.0141084	0.00104018	1.99986e-46	0.0211079	0.0165557	0.202322
365	OP(FinnGen)	SHBG	rs6860245	C	G	922.649	0.00996602	0.00108383	1.9002e-20	0.0174732	0.022551	0.43844
366	OP(FinnGen)	SHBG	rs687339	T	C	900.393	-0.0311993	0.00111062	4.19759e-182	-0.0232288	0.0227437	0.307099
367	OP(FinnGen)	SHBG	rs6879874	T	A	958.005	0.00521737	0.00104383	7.29995e-09	0.00490717	0.0177098	0.781712
368	OP(FinnGen)	SHBG	rs6939861	A	G	930.063	-0.0146741	0.00107519	1.69981e-43	0.00417982	0.0186658	0.822813
369	OP(FinnGen)	SHBG	rs695272	C	T	1007.12	-0.0128626	0.000992929	1.20005e-38	0.0102571	0.0183022	0.575187
370	OP(FinnGen)	SHBG	rs7015	G	A	833.364	0.0349643	0.00119995	1.49968e-195	0.00421145	0.0227183	0.852933
371	OP(FinnGen)	SHBG	rs7068223	T	C	1055.99	-0.00835543	0.000946971	2.60016e-20	-0.0119796	0.016358	0.463962
372	OP(FinnGen)	SHBG	rs7096764	A	G	984.353	0.00578322	0.00101589	2.59998e-08	0.0130314	0.0170819	0.445536
373	OP(FinnGen)	SHBG	rs7117818	T	C	902.922	0.0154233	0.00110751	1.9002e-46	0.0325173	0.0192465	0.0911192
374	OP(FinnGen)	SHBG	rs71413975	G	T	847.704	0.0128827	0.00117965	7.10068e-31	0.0213911	0.0204335	0.295162
375	OP(FinnGen)	SHBG	rs71538127	G	C	703.236	-0.00873972	0.00142199	1.40001e-10	-0.0400901	0.0275111	0.145051
376	OP(FinnGen)	SHBG	rs7250869	C	T	991.409	0.00791228	0.00100866	2.80027e-17	0.00220907	0.0174017	0.898983
377	OP(FinnGen)	SHBG	rs7261425	G	C	955.543	0.00579738	0.00104652	2.99999e-08	0.0162202	0.0170139	0.340412
378	OP(FinnGen)	SHBG	rs72656010	C	T	721.205	-0.00780744	0.00138656	7.39997e-09	-0.0341035	0.0244612	0.163262
379	OP(FinnGen)	SHBG	rs72683923	C	T	299.865	0.0337915	0.00333482	3.19963e-26	-0.0194214	0.0763015	0.799082
380	OP(FinnGen)	SHBG	rs72753349	T	C	425.419	0.0128002	0.00235061	9.29994e-09	0.0071977	0.0367561	0.844748
381	OP(FinnGen)	SHBG	rs72787511	C	G	406.998	0.0157922	0.002457	5.89997e-10	0.00540393	0.0558031	0.922854
382	OP(FinnGen)	SHBG	rs72820427	T	C	935.554	-0.00623852	0.00106888	5.49997e-10	-0.0081376	0.0177212	0.646088
383	OP(FinnGen)	SHBG	rs72832032	A	G	332.101	-0.0232144	0.00301112	1.39991e-14	-0.00634488	0.0579386	0.912798
384	OP(FinnGen)	SHBG	rs72844546	T	C	1051.52	-0.00989122	0.000950999	5.50047e-27	-0.0183406	0.0169453	0.279099
385	OP(FinnGen)	SHBG	rs73079476	C	A	768.606	-0.029652	0.00130105	3.69828e-120	-0.00756566	0.0202976	0.709344
386	OP(FinnGen)	SHBG	rs7314285	G	T	542.008	0.0345823	0.00184498	5.40008e-82	-0.00916592	0.0404014	0.820524
387	OP(FinnGen)	SHBG	rs73193388	T	C	730.435	0.0101833	0.00136904	7.29962e-14	-0.00585258	0.0279211	0.833971
388	OP(FinnGen)	SHBG	rs7338127	A	T	999.935	-0.00533919	0.00100006	1.5e-08	-0.0322573	0.0173428	0.0628883
389	OP(FinnGen)	SHBG	rs738409	G	C	880.502	0.0245155	0.00113571	4.29536e-104	0.0165016	0.0194569	0.396377
390	OP(FinnGen)	SHBG	rs7406661	C	T	876.235	0.0221317	0.00114124	4.60045e-89	-0.00123135	0.0183827	0.946594
391	OP(FinnGen)	SHBG	rs7431776	C	T	964.696	-0.00553355	0.00103659	7.69999e-09	0.0459363	0.0188095	0.0145989
392	OP(FinnGen)	SHBG	rs74444983	C	T	935.23	-0.00766019	0.00106925	1.99986e-12	0.000358308	0.0178107	0.98395
393	OP(FinnGen)	SHBG	rs7451021	C	T	991.891	-0.00935087	0.00100817	3.10027e-21	-0.0214489	0.0174919	0.220116
394	OP(FinnGen)	SHBG	rs7535528	A	G	1036.84	0.00564802	0.000964462	8.19993e-10	-0.0128086	0.0170353	0.452122
395	OP(FinnGen)	SHBG	rs7540115	C	A	829.981	0.00677993	0.00120484	3.89996e-09	-0.0251064	0.0252365	0.319813
396	OP(FinnGen)	SHBG	rs757869	A	G	971.774	-0.0113285	0.00102904	1.20005e-30	0.0226494	0.0198539	0.253952
397	OP(FinnGen)	SHBG	rs758298	G	A	1065.8	-0.0050574	0.000938258	3.89996e-09	0.0109747	0.0163712	0.502624
398	OP(FinnGen)	SHBG	rs758801	C	A	761.692	-0.00747347	0.00131286	9.29994e-10	-0.0100839	0.0292219	0.730034
399	OP(FinnGen)	SHBG	rs7678138	A	G	711.38	-0.00987901	0.00140571	1.9002e-13	0.00718702	0.0210575	0.732873
400	OP(FinnGen)	SHBG	rs76895963	G	T	279.042	0.0651111	0.00358367	4.30031e-79	0.206207	0.0462	8.06882e-06
401	OP(FinnGen)	SHBG	rs7696472	A	G	1072.32	0.0131911	0.000932549	6.70039e-48	0.0153826	0.01634	0.346497
402	OP(FinnGen)	SHBG	rs78058190	A	G	418.282	-0.0194062	0.00239072	5.50047e-17	0.00758256	0.0298072	0.799197
403	OP(FinnGen)	SHBG	rs7828742	G	A	1044.1	-0.00878515	0.000957762	3.19963e-22	0.00210293	0.0163207	0.897476
404	OP(FinnGen)	SHBG	rs78444298	A	G	296.943	-0.0288182	0.00336763	1e-19	-0.0396792	0.061798	0.520822
405	OP(FinnGen)	SHBG	rs784504	C	G	839.88	0.00703452	0.00119064	2e-10	0.0170969	0.0191327	0.37154
406	OP(FinnGen)	SHBG	rs7860634	A	G	1059.82	0.00990807	0.000943547	2.70023e-27	0.00855716	0.0163637	0.601019
407	OP(FinnGen)	SHBG	rs78890745	A	G	665.594	0.0178018	0.00150241	8.80035e-32	-0.0106612	0.025291	0.67336
408	OP(FinnGen)	SHBG	rs7899096	T	G	962.153	-0.00861117	0.00103933	1.20005e-17	0.0237063	0.0174956	0.175422
409	OP(FinnGen)	SHBG	rs79287178	A	G	356.593	-0.0347016	0.0028043	3.69999e-36	-0.062416	0.0408421	0.126457
410	OP(FinnGen)	SHBG	rs79391862	C	A	247.355	-0.083002	0.00404275	4.20049e-99	-0.0548537	0.0465836	0.238983
411	OP(FinnGen)	SHBG	rs7949258	G	T	997.143	0.00641444	0.00100286	2.99999e-10	-0.0196244	0.0172669	0.255734
412	OP(FinnGen)	SHBG	rs796004	T	C	935.519	0.0235417	0.00106892	1.79887e-108	0.000858894	0.0185961	0.963161
413	OP(FinnGen)	SHBG	rs79717793	A	G	778.976	-0.0225722	0.00128373	1.99986e-78	0.0130947	0.0234355	0.57633
414	OP(FinnGen)	SHBG	rs7979129	G	C	1033.28	0.00591159	0.000967785	1.2e-09	0.0193967	0.0171034	0.256762
415	OP(FinnGen)	SHBG	rs79879123	T	C	440.113	-0.0122087	0.00227213	9.20005e-09	-0.0316342	0.0278907	0.256703
416	OP(FinnGen)	SHBG	rs8001781	G	A	1009.42	-0.00562679	0.000990661	8.99995e-09	0.00704802	0.0164172	0.667699
417	OP(FinnGen)	SHBG	rs80073355	A	T	395.455	0.0155279	0.00252872	2.30001e-09	-0.034921	0.0329402	0.289084
418	OP(FinnGen)	SHBG	rs80226362	T	G	834.114	-0.0062768	0.00119887	4.39997e-08	-0.018257	0.0234543	0.436328
419	OP(FinnGen)	SHBG	rs802685	C	T	923.544	0.0063237	0.00108278	2.5e-09	0.021909	0.018207	0.228848
420	OP(FinnGen)	SHBG	rs8033077	T	C	957.409	-0.00873835	0.00104448	3.40017e-18	0.0167479	0.0188637	0.374627
421	OP(FinnGen)	SHBG	rs8049669	T	A	1036.15	0.00544962	0.000965103	3.69999e-09	-0.0318071	0.0166745	0.0564521
422	OP(FinnGen)	SHBG	rs8079418	T	C	1074.82	-0.0128554	0.000930379	7.59976e-44	-0.0787303	0.0163356	1.43873e-06
423	OP(FinnGen)	SHBG	rs8134638	C	T	1031.73	-0.00642196	0.000969245	8.49963e-12	-0.0528848	0.0162732	0.00115486
424	OP(FinnGen)	SHBG	rs820503	A	C	737.552	-0.0117564	0.00135583	1.59993e-19	-0.0291602	0.0227722	0.200363
425	OP(FinnGen)	SHBG	rs838716	C	G	1005.63	-0.00692948	0.000994393	1.99986e-12	0.00659333	0.0177187	0.70981
426	OP(FinnGen)	SHBG	rs9267551	G	C	760.1	-0.0159203	0.00131561	1e-29	-0.0213077	0.0238965	0.372572
427	OP(FinnGen)	SHBG	rs9287732	C	G	1025.93	0.00607304	0.000974717	1e-12	-0.00977889	0.0180393	0.587759
428	OP(FinnGen)	SHBG	rs9297994	A	G	1011.52	0.0114853	0.000988608	3.10027e-31	0.0574014	0.0168835	0.000674217
429	OP(FinnGen)	SHBG	rs9304665	A	T	907.321	-0.00783299	0.00110214	1.59993e-12	-0.0431543	0.0181262	0.0172767
430	OP(FinnGen)	SHBG	rs9379084	A	G	664.612	-0.0145332	0.00150463	4.60045e-23	0.0498702	0.025841	0.0536204
431	OP(FinnGen)	SHBG	rs9427104	T	C	1078.03	0.0119807	0.000927617	1.9002e-41	-0.0127592	0.016297	0.433674
432	OP(FinnGen)	SHBG	rs9556403	G	A	1022.15	0.00838056	0.000978326	5.19996e-20	0.02718	0.016689	0.103393
433	OP(FinnGen)	SHBG	rs9677933	T	C	786.933	0.00726612	0.00127075	5.1e-09	0.00886733	0.022432	0.692623
434	OP(FinnGen)	SHBG	rs9697210	A	G	754.656	-0.0166914	0.0013251	2.70023e-39	-0.0173677	0.0264649	0.511661
435	OP(FinnGen)	SHBG	rs9739640	G	A	790.272	-0.0105448	0.00126538	1.99986e-16	0.00920248	0.0221272	0.677492
436	OP(FinnGen)	SHBG	rs9823108	A	C	1030.09	-0.00628257	0.000970787	6.79986e-13	0.00143863	0.0168357	0.931902
437	OP(FinnGen)	SHBG	rs9823118	A	G	985.313	0.00621419	0.0010149	1.40001e-10	0.00231868	0.0179853	0.897421
438	OP(FinnGen)	SHBG	rs9844972	C	G	543.248	-0.0143542	0.00184077	2.60016e-16	-0.0988037	0.0369891	0.0075591
439	OP(FinnGen)	SHBG	rs9849171	C	G	1030.68	0.00813913	0.000970232	9.30037e-18	-0.0134324	0.0167722	0.423204
440	OP(FinnGen)	SHBG	rs9968070	A	G	1061.13	-0.00501742	0.000942383	1.89998e-08	0.0226848	0.0163345	0.164905
441	OP(FinnGen)	SHBG	rs9972653	T	G	1045.13	-0.00891603	0.000956814	7.29962e-20	-0.0352754	0.0165705	0.0332698
442	OP(FinnGen)	SHBG	rs998584	A	C	1067.87	-0.00736547	0.000936435	6.79986e-16	0.00183218	0.0163917	0.911002
443	OP(FinnGen)	SHBG	rs999634	A	C	1058.22	0.00509246	0.000944982	8.40001e-09	-0.0029502	0.0164025	0.85726
444	OP(FinnGen)	TB-BMD	rs1037011	C	T	175.432	0.0404	0.0057	1.54099e-12	-0.0326531	0.0163728	0.0461137
445	OP(FinnGen)	TB-BMD	rs10735851	A	G	158.725	-0.0541	0.0063	5.84252e-18	0.0579965	0.0181336	0.00138248
446	OP(FinnGen)	TB-BMD	rs10777212	T	G	166.661	0.0452	0.006	5.05126e-14	-0.0175163	0.0194002	0.366583
447	OP(FinnGen)	TB-BMD	rs10788264	A	G	175.432	-0.0338	0.0057	2.60597e-09	0.0286538	0.0164933	0.0823341
448	OP(FinnGen)	TB-BMD	rs10832520	A	T	63.2889	0.1123	0.0158	1.00092e-12	-0.0597351	0.0560822	0.286814
449	OP(FinnGen)	TB-BMD	rs10901216	A	G	163.929	-0.0474	0.0061	5.5335e-15	0.0160232	0.0163944	0.328391
450	OP(FinnGen)	TB-BMD	rs11745493	G	A	153.841	-0.0445	0.0065	7.74462e-12	0.00341912	0.0200356	0.864498
451	OP(FinnGen)	TB-BMD	rs117557198	G	A	83.3304	0.0769	0.012	1.575e-10	-0.0439038	0.0288199	0.127662
452	OP(FinnGen)	TB-BMD	rs11904127	A	G	175.432	-0.0324	0.0057	1.18201e-08	0.013926	0.0162801	0.39233
453	OP(FinnGen)	TB-BMD	rs11910328	A	G	129.866	-0.0429	0.0077	2.99302e-08	0.0259581	0.0214024	0.225183
454	OP(FinnGen)	TB-BMD	rs12044944	T	C	135.13	0.0553	0.0074	7.54223e-14	-0.0465759	0.0235917	0.0483526
455	OP(FinnGen)	TB-BMD	rs12258451	G	C	112.356	-0.0702	0.0089	2.41213e-15	0.0654518	0.0237428	0.00583875
456	OP(FinnGen)	TB-BMD	rs12442242	G	A	121.947	0.0509	0.0082	4.94106e-10	-0.00676398	0.0250227	0.786919
457	OP(FinnGen)	TB-BMD	rs12534510	C	A	175.432	0.0395	0.0057	3.14775e-12	-0.00334164	0.0165844	0.840314
458	OP(FinnGen)	TB-BMD	rs12612325	A	G	128.201	-0.0548	0.0078	1.98198e-12	0.00830988	0.0206173	0.686909
459	OP(FinnGen)	TB-BMD	rs1286150	C	T	138.884	0.0549	0.0072	2.44174e-14	-0.0565256	0.0226027	0.0123902
460	OP(FinnGen)	TB-BMD	rs143187557	T	C	49.2593	-0.1237	0.0203	1.15401e-09	0.0603741	0.0436479	0.166601
461	OP(FinnGen)	TB-BMD	rs144691710	G	A	88.4924	0.1017	0.0113	2.23924e-19	-0.146478	0.0259206	1.59489e-08
462	OP(FinnGen)	TB-BMD	rs1452102	G	T	175.432	0.0345	0.0057	1.736e-09	-0.0598792	0.0171595	0.000483816
463	OP(FinnGen)	TB-BMD	rs2252865	C	T	166.661	0.0328	0.006	4.71998e-08	-0.0217963	0.016867	0.196273
464	OP(FinnGen)	TB-BMD	rs2289410	T	A	113.632	-0.0494	0.0088	2.00198e-08	0.0758354	0.0346846	0.0287839
465	OP(FinnGen)	TB-BMD	rs2350085	C	T	117.643	0.0643	0.0085	3.7949e-14	0.0105305	0.0223336	0.637278
466	OP(FinnGen)	TB-BMD	rs2553773	G	C	172.408	0.037	0.0058	1.493e-10	-0.00976001	0.0164071	0.551933
467	OP(FinnGen)	TB-BMD	rs2566751	A	T	99.9964	-0.0567	0.01	1.31899e-08	0.0346653	0.0262905	0.18732
468	OP(FinnGen)	TB-BMD	rs34102936	A	G	175.432	0.0471	0.0057	1.86595e-16	-0.0778584	0.0175009	8.63456e-06
469	OP(FinnGen)	TB-BMD	rs35125553	G	A	151.51	0.0383	0.0066	5.202e-09	-0.00186685	0.0193242	0.923038
470	OP(FinnGen)	TB-BMD	rs35199438	T	G	161.285	-0.0489	0.0062	2.35993e-15	0.0164739	0.0167908	0.326531
471	OP(FinnGen)	TB-BMD	rs3743347	A	C	147.054	0.0519	0.0068	1.75186e-14	-0.0456257	0.0214815	0.0336736
472	OP(FinnGen)	TB-BMD	rs447911	C	G	175.432	0.0708	0.0057	6.29361e-36	-0.0658198	0.0164513	6.31015e-05
473	OP(FinnGen)	TB-BMD	rs4757350	T	C	144.922	-0.0564	0.0069	3.75405e-16	0.0380423	0.0174686	0.0294246
474	OP(FinnGen)	TB-BMD	rs55781332	G	A	144.922	0.0552	0.0069	8.07235e-16	-0.0552845	0.0182366	0.00243332
475	OP(FinnGen)	TB-BMD	rs56104760	G	A	135.13	-0.0747	0.0074	7.37734e-24	0.0616924	0.0192912	0.00138408
476	OP(FinnGen)	TB-BMD	rs6029130	T	C	158.725	0.0348	0.0063	3.503e-08	-0.0284367	0.020393	0.163187
477	OP(FinnGen)	TB-BMD	rs6040063	G	A	178.565	-0.0359	0.0056	1.78098e-10	0.0791655	0.0163	1.19311e-06
478	OP(FinnGen)	TB-BMD	rs61884327	C	T	101.007	0.0801	0.0099	4.63447e-16	-0.050382	0.0343766	0.142759
479	OP(FinnGen)	TB-BMD	rs634277	G	A	163.929	-0.0607	0.0061	2.15179e-23	0.0309799	0.0174067	0.0751138
480	OP(FinnGen)	TB-BMD	rs6465511	G	C	166.661	0.0738	0.006	1.02802e-34	-0.0825246	0.0176463	2.91676e-06
481	OP(FinnGen)	TB-BMD	rs6557155	G	T	169.486	0.0751	0.0059	2.55918e-37	-0.0530524	0.0166504	0.00144132
482	OP(FinnGen)	TB-BMD	rs6960249	G	T	175.432	-0.0325	0.0057	1.44901e-08	-0.0174735	0.0164245	0.287389
483	OP(FinnGen)	TB-BMD	rs7105860	C	G	169.486	-0.0468	0.0059	2.35885e-15	0.0255792	0.0162882	0.116319
484	OP(FinnGen)	TB-BMD	rs725670	A	G	169.486	-0.0322	0.0059	3.61202e-08	0.0263194	0.0169228	0.119884
485	OP(FinnGen)	TB-BMD	rs73169678	A	C	109.886	0.0619	0.0091	1.05293e-11	-0.0630608	0.0253526	0.0128697
486	OP(FinnGen)	TB-BMD	rs73305797	T	A	149.248	-0.0422	0.0067	2.398e-10	0.0921581	0.0206104	7.76927e-06
487	OP(FinnGen)	TB-BMD	rs73349318	T	A	117.643	0.0472	0.0085	2.68201e-08	-0.0691844	0.0235455	0.00329982
488	OP(FinnGen)	TB-BMD	rs73719807	C	A	89.2825	0.0925	0.0112	1.14288e-16	-0.0798393	0.03875	0.0393632
489	OP(FinnGen)	TB-BMD	rs74394007	C	A	120.478	-0.0608	0.0083	2.46093e-13	0.0298213	0.0208924	0.153471
490	OP(FinnGen)	TB-BMD	rs757138	G	T	158.725	0.0348	0.0063	3.33403e-08	-0.0262856	0.0179121	0.142245
491	OP(FinnGen)	TB-BMD	rs7586085	G	A	175.432	-0.0532	0.0057	8.63575e-21	0.0701541	0.0162032	1.49345e-05
492	OP(FinnGen)	TB-BMD	rs76051363	T	C	117.643	-0.0794	0.0085	1.38995e-20	0.034003	0.0225961	0.132372
493	OP(FinnGen)	TB-BMD	rs7728694	T	G	169.486	-0.0503	0.0059	1.29599e-17	0.031641	0.0163333	0.0527193
494	OP(FinnGen)	TB-BMD	rs7740042	A	T	140.84	-0.0494	0.0071	2.70707e-12	0.0461454	0.0236096	0.0506407
495	OP(FinnGen)	TB-BMD	rs7741085	T	C	175.432	0.0423	0.0057	1.50904e-13	-0.0395688	0.0165788	0.0169997
496	OP(FinnGen)	TB-BMD	rs780096	G	C	175.432	0.0311	0.0057	4.57699e-08	0.0134762	0.0166993	0.419671
497	OP(FinnGen)	TB-BMD	rs8070128	T	C	169.486	-0.0394	0.0059	1.98381e-11	0.0622698	0.0163954	0.000145861
498	OP(FinnGen)	TB-BMD	rs818427	T	C	163.929	0.0342	0.0061	2.37197e-08	-0.0311336	0.0172603	0.0712672
499	OP(FinnGen)	TB-BMD	rs9910055	T	C	149.248	0.0442	0.0067	3.11889e-11	-0.0489762	0.0186602	0.00867441
500	OP(FinnGen)	TB-BMD	rs9972944	G	A	169.486	-0.0363	0.0059	6.86594e-10	0.0775065	0.0167513	3.71185e-06
501	OP(UKB)	serum 25(OH)D	rs10277163	G	A	425.403	-0.0143336	0.0023507	1.07676e-09	-0.037	0.021	0.073
502	OP(UKB)	serum 25(OH)D	rs1038165	T	C	486.311	0.0115149	0.00205629	2.14541e-08	-0.026	0.018	0.16
503	OP(UKB)	serum 25(OH)D	rs1042034	T	C	399.971	-0.0151254	0.00250017	1.45071e-09	-0.0028	0.022	0.9
504	OP(UKB)	serum 25(OH)D	rs10438978	C	T	378.16	-0.0172243	0.00264437	7.33838e-11	-0.039	0.023	0.093
505	OP(UKB)	serum 25(OH)D	rs1047891	A	C	458.68	-0.0133984	0.00218016	7.96453e-10	0.011	0.019	0.56
506	OP(UKB)	serum 25(OH)D	rs1048328	A	G	267.11	0.0313497	0.00374376	5.57571e-17	0.048	0.033	0.14
507	OP(UKB)	serum 25(OH)D	rs10859995	C	T	486.73	-0.0436264	0.00205452	4.60045e-100	-0.0034	0.018	0.85
508	OP(UKB)	serum 25(OH)D	rs11023159	C	T	174.67	0.0482117	0.00572507	3.72735e-17	-0.013	0.051	0.8
509	OP(UKB)	serum 25(OH)D	rs11076175	G	A	374.535	0.0229033	0.00266997	9.64273e-18	-0.0033	0.024	0.89
510	OP(UKB)	serum 25(OH)D	rs111515741	A	G	128.362	-0.0487364	0.00779044	3.95185e-10	0.014	0.073	0.84
511	OP(UKB)	serum 25(OH)D	rs11207969	G	A	470.206	0.0209396	0.00212672	7.1351e-23	0.0041	0.019	0.83
512	OP(UKB)	serum 25(OH)D	rs11264361	G	T	427.201	0.0174875	0.00234081	7.97444e-14	-0.019	0.021	0.35
513	OP(UKB)	serum 25(OH)D	rs1128535	T	C	492.779	0.0164131	0.0020293	6.06457e-16	-0.048	0.018	0.0082
514	OP(UKB)	serum 25(OH)D	rs115288876	A	G	200.71	0.0788065	0.00498229	2.3632e-56	0.0088	0.045	0.84
515	OP(UKB)	serum 25(OH)D	rs11542462	A	G	335.271	-0.0247803	0.00298265	9.72076e-17	-0.052	0.026	0.051
516	OP(UKB)	serum 25(OH)D	rs11600054	A	G	98.5431	0.0681747	0.0101478	1.83992e-11	0.009	0.085	0.92
517	OP(UKB)	serum 25(OH)D	rs11726886	A	C	443.491	-0.0536726	0.00225483	3.08319e-125	-0.0033	0.02	0.87
518	OP(UKB)	serum 25(OH)D	rs117300835	A	G	112.866	-0.334985	0.00886005	1e-200	-0.076	0.077	0.32
519	OP(UKB)	serum 25(OH)D	rs11791258	A	G	387.517	0.0140808	0.00258052	4.85434e-08	0.016	0.023	0.48
520	OP(UKB)	serum 25(OH)D	rs11867297	T	C	477.43	0.0135432	0.00209454	1.00649e-10	0.0091	0.019	0.62
521	OP(UKB)	serum 25(OH)D	rs12056768	G	T	484.48	-0.0231961	0.00206406	2.65094e-29	0.032	0.018	0.084
522	OP(UKB)	serum 25(OH)D	rs12153819	T	C	323.56	-0.0178178	0.0030906	8.15831e-09	-0.036	0.027	0.19
523	OP(UKB)	serum 25(OH)D	rs12283049	G	A	415.602	-0.0564566	0.00240614	9.61612e-122	-0.0073	0.021	0.73
524	OP(UKB)	serum 25(OH)D	rs12324720	A	G	373.899	-0.0149159	0.00267451	2.44625e-08	-0.00057	0.024	0.98
525	OP(UKB)	serum 25(OH)D	rs12501515	A	G	483.249	-0.078957	0.00206932	1e-200	0.0077	0.018	0.67
526	OP(UKB)	serum 25(OH)D	rs1260326	C	T	482.109	0.0197194	0.00207421	1.96336e-21	-0.019	0.018	0.31
527	OP(UKB)	serum 25(OH)D	rs13076508	C	T	221.711	0.0250544	0.00451036	2.77856e-08	-0.074	0.04	0.064
528	OP(UKB)	serum 25(OH)D	rs13108245	G	A	479.348	-0.0122246	0.00208616	4.63234e-09	-0.0029	0.019	0.88
529	OP(UKB)	serum 25(OH)D	rs1321247	T	A	297.107	-0.0221847	0.00336578	4.36214e-11	0.014	0.029	0.64
530	OP(UKB)	serum 25(OH)D	rs13294734	T	C	485.819	0.012568	0.00205837	1.02277e-09	-0.0058	0.018	0.75
531	OP(UKB)	serum 25(OH)D	rs1343776	A	G	408.115	0.0180762	0.00245028	1.61659e-13	0.00057	0.022	0.98
532	OP(UKB)	serum 25(OH)D	rs138335	G	C	464.866	-0.0137663	0.00215115	1.55887e-10	0.032	0.019	0.09
533	OP(UKB)	serum 25(OH)D	rs1384687	A	G	333.693	-0.0168656	0.00299675	1.82331e-08	0.023	0.027	0.39
534	OP(UKB)	serum 25(OH)D	rs142004400	C	A	178.711	-0.0310034	0.00559561	3.01328e-08	-0.0098	0.049	0.84
535	OP(UKB)	serum 25(OH)D	rs142158911	A	G	309.169	0.026284	0.00323446	4.42792e-16	-0.009	0.029	0.75
536	OP(UKB)	serum 25(OH)D	rs144965707	A	G	237.104	-0.0348143	0.00421754	1.52335e-16	-0.057	0.038	0.13
537	OP(UKB)	serum 25(OH)D	rs1532085	G	A	479.295	0.0252805	0.00208639	8.59805e-34	-0.0033	0.018	0.86
538	OP(UKB)	serum 25(OH)D	rs1627043	C	G	176.645	-0.0486441	0.00566106	8.4918e-18	0.031	0.05	0.54
539	OP(UKB)	serum 25(OH)D	rs1684600	T	C	451.02	-0.0125301	0.00221719	1.59188e-08	0.0007	0.02	0.97
540	OP(UKB)	serum 25(OH)D	rs17207784	C	T	460.552	-0.0134939	0.0021713	5.14375e-10	-0.0098	0.019	0.61
541	OP(UKB)	serum 25(OH)D	rs17473257	A	G	128.197	-0.0611372	0.00780044	4.59092e-15	-0.00094	0.07	0.99
542	OP(UKB)	serum 25(OH)D	rs1800588	T	C	404.968	-0.0305021	0.00246932	4.72607e-35	0.02	0.022	0.35
543	OP(UKB)	serum 25(OH)D	rs1858889	C	A	492.451	0.0134514	0.00203065	3.4914e-11	0.009	0.018	0.62
544	OP(UKB)	serum 25(OH)D	rs1871395	G	A	353.744	-0.0203733	0.00282689	5.72137e-13	-0.04	0.025	0.11
545	OP(UKB)	serum 25(OH)D	rs1949633	C	T	479.299	0.0114162	0.00208637	4.45492e-08	0.023	0.018	0.21
546	OP(UKB)	serum 25(OH)D	rs2037511	A	G	366.659	0.0176624	0.00272732	9.41239e-11	0.02	0.024	0.41
547	OP(UKB)	serum 25(OH)D	rs2074735	C	G	242.717	0.0292667	0.00412	1.21563e-12	-0.043	0.037	0.25
548	OP(UKB)	serum 25(OH)D	rs2171427	A	G	354.938	-0.0165489	0.00281738	4.25706e-09	-0.0017	0.025	0.94
549	OP(UKB)	serum 25(OH)D	rs2229742	C	G	301.741	-0.0249837	0.00331409	4.75007e-14	-0.01	0.03	0.73
550	OP(UKB)	serum 25(OH)D	rs2245133	C	T	364.963	-0.0212917	0.00273999	7.80369e-15	-0.0077	0.024	0.75
551	OP(UKB)	serum 25(OH)D	rs2297991	C	T	443.304	0.0127547	0.00225578	1.5656e-08	-0.015	0.02	0.47
552	OP(UKB)	serum 25(OH)D	rs2494429	G	A	374.064	-0.0148459	0.00267333	2.80292e-08	-0.031	0.024	0.19
553	OP(UKB)	serum 25(OH)D	rs2511279	G	C	192.002	0.0981721	0.00520826	2.97715e-79	-0.031	0.048	0.52
554	OP(UKB)	serum 25(OH)D	rs2595644	T	G	476.904	-0.0122625	0.00209685	4.9737e-09	0.013	0.019	0.5
555	OP(UKB)	serum 25(OH)D	rs2710651	A	G	491.461	-0.0115892	0.00203474	1.2288e-08	-0.041	0.018	0.024
556	OP(UKB)	serum 25(OH)D	rs2756119	A	G	473.842	0.0121434	0.0021104	8.71224e-09	-0.039	0.019	0.038
557	OP(UKB)	serum 25(OH)D	rs2807834	G	T	457.292	-0.0150625	0.00218678	5.65979e-12	-0.008	0.019	0.68
558	OP(UKB)	serum 25(OH)D	rs28435470	A	G	465.48	-0.0118696	0.00214831	3.29367e-08	-0.041	0.019	0.034
559	OP(UKB)	serum 25(OH)D	rs2847500	A	G	323.975	-0.022548	0.00308665	2.77268e-13	0.034	0.027	0.21
560	OP(UKB)	serum 25(OH)D	rs290400	A	G	462.238	-0.0130967	0.00216338	1.41465e-09	0.037	0.019	0.053
561	OP(UKB)	serum 25(OH)D	rs3114045	C	T	335.56	-0.0221737	0.00298008	1.00207e-13	-0.0041	0.027	0.88
562	OP(UKB)	serum 25(OH)D	rs325393	T	G	439.219	-0.0136497	0.00227676	2.03226e-09	-0.0057	0.02	0.78
563	OP(UKB)	serum 25(OH)D	rs34186890	G	A	431.332	-0.0156853	0.00231839	1.3277e-11	-0.011	0.021	0.6
564	OP(UKB)	serum 25(OH)D	rs34726834	T	C	425.787	0.014013	0.00234858	2.42237e-09	0.0058	0.021	0.78
565	OP(UKB)	serum 25(OH)D	rs35270497	T	C	372.924	0.0156723	0.0026815	5.07715e-09	0.0016	0.024	0.95
566	OP(UKB)	serum 25(OH)D	rs35823191	C	T	467.131	-0.0232636	0.00214072	1.65272e-27	-0.025	0.019	0.18
567	OP(UKB)	serum 25(OH)D	rs3732220	A	G	275.279	-0.0478406	0.00363266	1.31341e-39	0.026	0.033	0.42
568	OP(UKB)	serum 25(OH)D	rs3829251	A	G	335.506	-0.114453	0.00298056	1e-200	-0.013	0.027	0.65
569	OP(UKB)	serum 25(OH)D	rs4147536	C	A	401.594	-0.0148038	0.00249007	2.76179e-09	0.021	0.022	0.34
570	OP(UKB)	serum 25(OH)D	rs4348160	G	T	462.398	-0.0258401	0.00216263	6.61607e-33	-0.00046	0.019	0.98
571	OP(UKB)	serum 25(OH)D	rs4364259	A	G	389.595	0.0172408	0.00256676	1.85524e-11	-0.013	0.022	0.56
572	OP(UKB)	serum 25(OH)D	rs4420638	G	A	376.073	-0.0192973	0.00265905	3.95094e-13	0.0043	0.023	0.85
573	OP(UKB)	serum 25(OH)D	rs4580037	C	A	444.287	-0.0135627	0.00225079	1.68306e-09	-0.0016	0.02	0.94
574	OP(UKB)	serum 25(OH)D	rs512083	C	T	489.508	0.0122172	0.00204286	2.22526e-09	0.023	0.018	0.2
575	OP(UKB)	serum 25(OH)D	rs5770794	T	C	452.194	-0.0133141	0.00221143	1.738e-09	0.038	0.019	0.051
576	OP(UKB)	serum 25(OH)D	rs6129648	G	A	474.769	0.0140631	0.00210628	2.44287e-11	0.0078	0.019	0.68
577	OP(UKB)	serum 25(OH)D	rs61698755	C	T	487.684	-0.011465	0.0020505	2.25372e-08	0.0063	0.018	0.73
578	OP(UKB)	serum 25(OH)D	rs61747728	T	C	189.791	0.0303061	0.00526894	8.82755e-09	-0.016	0.047	0.74
579	OP(UKB)	serum 25(OH)D	rs61813875	G	C	151.773	0.0821291	0.00658876	1.15824e-35	0.018	0.055	0.74
580	OP(UKB)	serum 25(OH)D	rs61887421	C	T	167.292	-0.036726	0.00597754	8.04674e-10	0.019	0.051	0.7
581	OP(UKB)	serum 25(OH)D	rs62007299	A	G	445.605	-0.0124205	0.00224413	3.11853e-08	-0.0029	0.02	0.89
582	OP(UKB)	serum 25(OH)D	rs635634	T	C	383.994	-0.0150476	0.0026042	7.55092e-09	-0.0004	0.023	0.99
583	OP(UKB)	serum 25(OH)D	rs6438900	G	C	427.292	0.0150486	0.00234031	1.27447e-10	-0.012	0.021	0.56
584	OP(UKB)	serum 25(OH)D	rs6834488	T	C	485.645	-0.01445	0.00205911	2.25684e-12	0.0026	0.018	0.89
585	OP(UKB)	serum 25(OH)D	rs71599974	G	A	349.427	0.0257378	0.00286182	2.39497e-19	0.0019	0.025	0.94
586	OP(UKB)	serum 25(OH)D	rs727857	A	G	476.456	-0.0120548	0.00209882	9.26659e-09	0.0062	0.019	0.74
587	OP(UKB)	serum 25(OH)D	rs733454	T	C	294.116	0.0188545	0.00340001	2.93265e-08	0.018	0.03	0.54
588	OP(UKB)	serum 25(OH)D	rs73413596	C	T	257.116	0.0223468	0.00388928	9.15103e-09	0.041	0.034	0.23
589	OP(UKB)	serum 25(OH)D	rs742493	C	T	311.907	0.0183528	0.00320607	1.03805e-08	-0.04	0.029	0.17
590	OP(UKB)	serum 25(OH)D	rs7528419	G	A	411.242	0.0215389	0.00243165	8.16582e-19	-0.023	0.022	0.29
591	OP(UKB)	serum 25(OH)D	rs7569755	A	G	443.21	0.0136395	0.00225626	1.49242e-09	-0.025	0.02	0.2
592	OP(UKB)	serum 25(OH)D	rs7580771	T	G	375.205	-0.0165625	0.0026652	5.15383e-10	-0.0073	0.024	0.76
593	OP(UKB)	serum 25(OH)D	rs7652808	G	T	470.334	-0.0212858	0.00212614	1.35738e-23	0.0044	0.019	0.82
594	OP(UKB)	serum 25(OH)D	rs7712001	G	T	484.929	0.011939	0.00206215	7.05472e-09	-0.0032	0.018	0.86
595	OP(UKB)	serum 25(OH)D	rs77532868	T	C	219.153	0.0259557	0.00456301	1.28316e-08	0.039	0.04	0.32
596	OP(UKB)	serum 25(OH)D	rs7784802	T	A	472.655	0.0133202	0.0021157	3.05675e-10	-0.035	0.019	0.066
597	OP(UKB)	serum 25(OH)D	rs77924615	A	G	386.071	-0.0152475	0.00259019	3.94176e-09	0.033	0.023	0.15
598	OP(UKB)	serum 25(OH)D	rs77960347	G	A	110.379	-0.0525688	0.00905963	6.53221e-09	0.11	0.079	0.15
599	OP(UKB)	serum 25(OH)D	rs78649910	A	T	301.057	-0.0191377	0.00332162	8.33355e-09	0.031	0.029	0.28
600	OP(UKB)	serum 25(OH)D	rs7955128	T	A	490.54	0.0130617	0.00203856	1.48095e-10	0.0027	0.018	0.88
601	OP(UKB)	serum 25(OH)D	rs8018720	C	G	375.834	-0.0344962	0.00266074	1.93508e-38	0.0093	0.024	0.69
602	OP(UKB)	serum 25(OH)D	rs804281	G	A	485.442	0.015895	0.00205997	1.19922e-14	-0.02	0.018	0.28
603	OP(UKB)	serum 25(OH)D	rs8107974	T	A	261.563	0.0355672	0.00382316	1.36427e-20	0.044	0.034	0.19
604	OP(UKB)	serum 25(OH)D	rs8121940	G	C	392.312	-0.0435612	0.00254898	1.77052e-65	-0.016	0.023	0.48
605	OP(UKB)	serum 25(OH)D	rs9375037	C	A	486.798	0.0117059	0.00205423	1.20895e-08	-0.0083	0.018	0.65
606	OP(UKB)	serum 25(OH)D	rs964184	C	G	334.518	0.0406845	0.00298936	3.50429e-42	-0.059	0.027	0.027
607	OP(UKB)	serum 25(OH)D	rs9847248	A	G	445.464	-0.0123077	0.00224484	4.19035e-08	-0.011	0.02	0.6
608	OP(UKB)	serum 25(OH)D	rs986649	G	A	459.112	0.0128637	0.00217811	3.50728e-09	-0.026	0.019	0.18
609	OP(UKB)	serum 25(OH)D	rs9946771	T	C	245.304	-0.0233992	0.00407655	9.47022e-09	0.002	0.037	0.96
610	OP(UKB)	SHBG	rs10026753	G	A	915.612	-0.00660904	0.00109216	8.40001e-10	0.00084	0.021	0.97
611	OP(UKB)	SHBG	rs10041660	C	T	1059.49	0.00552402	0.000943844	4.79999e-09	0.015	0.018	0.41
612	OP(UKB)	SHBG	rs10110651	C	T	797.819	-0.007293	0.00125341	1.40001e-08	-0.017	0.024	0.5
613	OP(UKB)	SHBG	rs10123811	T	C	1057.49	0.00882867	0.000945633	2.99985e-22	0.0055	0.018	0.76
614	OP(UKB)	SHBG	rs10125995	T	C	1062.21	0.00461547	0.000941431	8.40001e-09	0.023	0.018	0.21
615	OP(UKB)	SHBG	rs10153315	C	T	1086.08	-0.00798089	0.000920741	5.79963e-20	-0.006	0.018	0.74
616	OP(UKB)	SHBG	rs10208512	G	A	439.686	-0.0144571	0.00227434	8.99912e-12	0.034	0.044	0.44
617	OP(UKB)	SHBG	rs10228820	A	G	1027.58	-0.00472531	0.000973153	4.79999e-08	-0.00064	0.019	0.97
618	OP(UKB)	SHBG	rs10238028	G	A	534.625	0.0163952	0.00187046	3.59998e-19	0.062	0.036	0.089
619	OP(UKB)	SHBG	rs10273476	A	G	1068.4	0.00529286	0.000935975	4.20001e-10	0.014	0.018	0.45
620	OP(UKB)	SHBG	rs10278546	C	A	846.427	0.0156353	0.00118143	2.09991e-40	0.0047	0.023	0.84
621	OP(UKB)	SHBG	rs10416080	A	G	623.053	-0.0117818	0.00160499	8.9002e-15	-0.0084	0.031	0.79
622	OP(UKB)	SHBG	rs10417333	G	A	862.756	-0.00584754	0.00115907	1.6e-08	0.002	0.022	0.93
623	OP(UKB)	SHBG	rs10432029	G	A	783.014	-0.0487574	0.00127711	1e-200	-0.011	0.025	0.68
624	OP(UKB)	SHBG	rs10733608	T	G	1063.09	0.00946126	0.00094065	1.20005e-23	-0.011	0.018	0.55
625	OP(UKB)	SHBG	rs10753556	G	A	712.622	0.0106526	0.00140326	7.29962e-16	-0.046	0.027	0.09
626	OP(UKB)	SHBG	rs10807139	C	T	385.102	-0.0229067	0.0025967	5.50047e-20	-0.086	0.05	0.089
627	OP(UKB)	SHBG	rs10838681	A	G	950.628	0.00757294	0.00105193	4.90004e-13	-0.013	0.02	0.53
628	OP(UKB)	SHBG	rs10864070	A	G	615.703	0.00825231	0.00162415	4.70002e-08	-0.037	0.032	0.24
629	OP(UKB)	SHBG	rs10873266	T	C	693.911	-0.00744068	0.0014411	4.90004e-08	-0.019	0.028	0.49
630	OP(UKB)	SHBG	rs10895276	T	C	1012.58	-0.00836565	0.000987569	5.00035e-18	0.012	0.019	0.54
631	OP(UKB)	SHBG	rs10900446	A	G	1048.06	-0.00622048	0.000954143	1.50003e-11	0.0045	0.019	0.81
632	OP(UKB)	SHBG	rs10946313	C	T	1034.17	-0.00702148	0.000966951	1e-13	0.0093	0.019	0.62
633	OP(UKB)	SHBG	rs10985915	G	A	675.011	0.00873251	0.00148145	1.6e-10	0.042	0.029	0.14
634	OP(UKB)	SHBG	rs11030100	T	G	852.162	0.00632266	0.00117348	3.40001e-08	0.038	0.023	0.093
635	OP(UKB)	SHBG	rs11045806	A	G	834.49	0.0125338	0.00119833	3.69999e-26	0.018	0.023	0.44
636	OP(UKB)	SHBG	rs11110390	T	C	1012.87	-0.00892473	0.000987293	7.8001e-20	-0.0084	0.019	0.66
637	OP(UKB)	SHBG	rs11155787	T	C	1028.92	-0.00537676	0.000971888	8.99995e-10	-0.0034	0.019	0.86
638	OP(UKB)	SHBG	rs11164095	T	C	963.182	0.0056803	0.00103822	2.1e-09	0.0084	0.02	0.68
639	OP(UKB)	SHBG	rs11191841	C	T	1076.58	0.00558421	0.000928859	5.19996e-09	-0.019	0.018	0.3
640	OP(UKB)	SHBG	rs111981233	G	T	580.72	0.0209851	0.00172199	2.39994e-37	-0.029	0.033	0.39
641	OP(UKB)	SHBG	rs113366589	G	T	634.265	-0.0101573	0.00157662	2.80001e-10	-0.095	0.031	0.0026
642	OP(UKB)	SHBG	rs114165349	C	G	324.366	-0.0782265	0.00308292	7.29458e-150	0.058	0.06	0.34
643	OP(UKB)	SHBG	rs114949263	C	T	672.681	0.0167483	0.00148658	4.60045e-33	0.0014	0.029	0.96
644	OP(UKB)	SHBG	rs11556924	T	C	1046.09	0.00881671	0.000955934	1.80011e-19	0.021	0.018	0.26
645	OP(UKB)	SHBG	rs11564722	T	C	902.148	0.011201	0.00110846	1.99986e-25	0.034	0.021	0.12
646	OP(UKB)	SHBG	rs11621792	T	C	1059.16	-0.0182549	0.000944138	6.90081e-90	-0.017	0.018	0.36
647	OP(UKB)	SHBG	rs11640366	A	C	1066.72	-0.0113776	0.000937444	7.39946e-36	0.002	0.018	0.91
648	OP(UKB)	SHBG	rs11656323	C	T	476.086	-0.0272283	0.00210045	2.80027e-36	0.0018	0.042	0.97
649	OP(UKB)	SHBG	rs11664106	T	A	1006.87	0.00612397	0.000993175	4.60002e-10	0.022	0.019	0.24
650	OP(UKB)	SHBG	rs11666245	A	G	452.933	-0.016522	0.00220782	2.80027e-16	-0.036	0.043	0.4
651	OP(UKB)	SHBG	rs11682797	A	T	902.832	0.00745207	0.00110762	1.29987e-12	0.0017	0.021	0.94
652	OP(UKB)	SHBG	rs117411982	A	C	265.448	0.0221297	0.0037672	1.79999e-09	-0.035	0.073	0.63
653	OP(UKB)	SHBG	rs11743810	T	C	1063.56	0.00773245	0.000940229	4.40048e-16	0.014	0.018	0.45
654	OP(UKB)	SHBG	rs117589665	G	A	541.228	-0.0150576	0.00184764	5.79963e-17	0.0044	0.036	0.9
655	OP(UKB)	SHBG	rs11765639	A	G	1041.05	-0.00755574	0.000960559	1.29987e-15	-0.015	0.019	0.43
656	OP(UKB)	SHBG	rs117921873	G	A	526.979	0.0260632	0.0018976	2.70023e-45	-0.058	0.037	0.12
657	OP(UKB)	SHBG	rs11856606	A	G	708.171	0.00899377	0.00141208	1.29999e-10	0.031	0.027	0.26
658	OP(UKB)	SHBG	rs11856926	A	G	1058.89	-0.0102213	0.000944377	7.19946e-29	-0.0093	0.018	0.61
659	OP(UKB)	SHBG	rs11957006	G	C	483.505	0.0124343	0.00206822	1.2e-10	0.019	0.04	0.63
660	OP(UKB)	SHBG	rs12059956	A	G	1063.21	-0.00764997	0.000940547	7.00003e-17	-0.015	0.018	0.41
661	OP(UKB)	SHBG	rs1211184	C	T	624.973	-0.010482	0.00160006	1.69981e-12	0.0019	0.031	0.95
662	OP(UKB)	SHBG	rs12185242	C	A	1098.09	-0.0312922	0.000910667	1e-200	0.019	0.018	0.29
663	OP(UKB)	SHBG	rs12263369	T	C	1059.58	-0.0105348	0.000943767	5.00035e-30	-0.033	0.018	0.073
664	OP(UKB)	SHBG	rs12287551	T	A	755.129	-0.00878078	0.00132427	8.70001e-10	0.038	0.026	0.13
665	OP(UKB)	SHBG	rs1229498	G	T	944.139	-0.0110537	0.00105916	6.20012e-27	-0.05	0.021	0.015
666	OP(UKB)	SHBG	rs12311848	G	A	1012.17	0.00805313	0.000987968	1.29987e-18	0.00071	0.019	0.97
667	OP(UKB)	SHBG	rs12320328	G	A	595.334	-0.0236589	0.00167972	1.10002e-49	0.041	0.033	0.21
668	OP(UKB)	SHBG	rs12325400	G	C	1049.19	-0.00693512	0.000953113	7.39946e-14	0.0067	0.018	0.71
669	OP(UKB)	SHBG	rs12543287	C	G	1029.49	0.0106142	0.000971346	1.50003e-30	0.0096	0.019	0.61
670	OP(UKB)	SHBG	rs12636106	T	C	787.981	0.0073248	0.00126906	2.1e-09	-0.046	0.025	0.061
671	OP(UKB)	SHBG	rs1265566	T	C	1000.63	0.0070716	0.000999364	4.49987e-14	0.046	0.019	0.017
672	OP(UKB)	SHBG	rs12696304	G	C	947.467	0.00677081	0.00105544	1.6e-10	-0.0079	0.021	0.7
673	OP(UKB)	SHBG	rs12699758	C	A	915.126	0.00669561	0.00109274	3.09999e-08	-0.0064	0.021	0.76
674	OP(UKB)	SHBG	rs12762056	C	T	783.241	-0.00677954	0.00127674	3.79997e-08	-0.035	0.025	0.16
675	OP(UKB)	SHBG	rs12879423	G	A	991.615	-0.00888732	0.00100845	1.29987e-18	-0.0097	0.019	0.62
676	OP(UKB)	SHBG	rs12888084	G	A	1066.38	0.00558633	0.00093775	2.1e-10	0.023	0.018	0.21
677	OP(UKB)	SHBG	rs12916	C	T	1050.09	0.00634641	0.000952297	8.60003e-13	0.024	0.018	0.2
678	OP(UKB)	SHBG	rs12928099	A	C	973.98	0.00987091	0.00102671	1.39991e-23	0.02	0.02	0.31
679	OP(UKB)	SHBG	rs12943365	G	C	1077	0.0104986	0.000928499	6.20012e-31	0.03	0.018	0.1
680	OP(UKB)	SHBG	rs12965052	A	G	1027.85	-0.00558784	0.000972903	1.40001e-09	-0.018	0.019	0.33
681	OP(UKB)	SHBG	rs13000027	C	A	1071.39	0.00544261	0.000933358	2.19999e-09	-0.015	0.018	0.42
682	OP(UKB)	SHBG	rs13035806	A	G	687.83	-0.00890692	0.00145384	2.19999e-10	-0.015	0.028	0.58
683	OP(UKB)	SHBG	rs13094241	G	T	956.53	0.0079925	0.00104544	3.40017e-15	0.00071	0.02	0.97
684	OP(UKB)	SHBG	rs13108218	G	A	1035.67	-0.0228387	0.000965556	9.2045e-129	-0.038	0.019	0.043
685	OP(UKB)	SHBG	rs13150068	G	A	1064.29	-0.0188174	0.00093959	7.29962e-95	-0.0056	0.018	0.76
686	OP(UKB)	SHBG	rs1316753	C	G	1048.61	0.00534406	0.000953635	1.5e-08	0.0035	0.018	0.85
687	OP(UKB)	SHBG	rs13251458	A	G	1068.85	0.00954694	0.000935583	9.20026e-27	-0.011	0.018	0.55
688	OP(UKB)	SHBG	rs1325324	A	G	1058.69	0.00572872	0.000944562	4.39997e-10	0.017	0.018	0.36
689	OP(UKB)	SHBG	rs13264909	T	A	1059.5	0.00517404	0.000943835	1.7e-08	-0.034	0.018	0.063
690	OP(UKB)	SHBG	rs13315174	A	G	882.732	-0.00756575	0.00113284	1.20005e-12	-0.005	0.022	0.82
691	OP(UKB)	SHBG	rs13379043	C	T	941.81	0.00953255	0.00106178	2.29985e-21	-0.00056	0.021	0.98
692	OP(UKB)	SHBG	rs13389219	T	C	1054.04	0.0137302	0.000948724	6.4003e-53	-0.00034	0.018	0.98
693	OP(UKB)	SHBG	rs13410306	T	C	702.944	0.00883344	0.00142258	6.4998e-11	-0.0099	0.028	0.72
694	OP(UKB)	SHBG	rs13427019	A	T	914.49	-0.00965978	0.0010935	1.59993e-18	0.017	0.021	0.43
695	OP(UKB)	SHBG	rs1352084	C	A	984.673	0.00696831	0.00101556	4.90004e-13	0.03	0.02	0.13
696	OP(UKB)	SHBG	rs1375045	A	G	916.711	0.00615994	0.00109085	4.30002e-09	0.043	0.021	0.043
697	OP(UKB)	SHBG	rs138526953	A	C	307.031	-0.0189513	0.00325698	9.40005e-10	0.075	0.064	0.23
698	OP(UKB)	SHBG	rs138611541	C	T	569.437	-0.0111779	0.00175611	6.4003e-11	0.064	0.034	0.06
699	OP(UKB)	SHBG	rs138755456	C	T	710.092	0.0101811	0.00140826	1.20005e-13	-0.027	0.027	0.32
700	OP(UKB)	SHBG	rs138824	A	G	608.491	-0.00862494	0.0016434	1.09999e-08	0.09	0.032	0.0044
701	OP(UKB)	SHBG	rs139974673	C	T	337.104	-0.0609208	0.00296643	1.50003e-96	-0.08	0.058	0.17
702	OP(UKB)	SHBG	rs1408270	G	A	949.347	0.00982479	0.00105335	1e-21	0.016	0.02	0.44
703	OP(UKB)	SHBG	rs1411432	C	A	829.692	-0.00657318	0.00120526	2.5e-08	-0.0045	0.023	0.85
704	OP(UKB)	SHBG	rs141881700	A	G	233.538	-0.0519692	0.00428194	1.39991e-38	0.044	0.083	0.59
705	OP(UKB)	SHBG	rs143780053	G	C	497.926	0.0124463	0.00200832	3.29997e-10	-0.016	0.039	0.69
706	OP(UKB)	SHBG	rs145212478	C	G	283.128	0.0381094	0.00353195	4.00037e-31	0.11	0.069	0.12
707	OP(UKB)	SHBG	rs146199089	A	G	282.555	0.0235786	0.00353911	1.09999e-10	-0.041	0.068	0.55
708	OP(UKB)	SHBG	rs148084628	A	G	466.648	-0.0113892	0.00214293	1.7e-09	-0.072	0.041	0.082
709	OP(UKB)	SHBG	rs148118632	G	A	308.286	0.0232903	0.00324372	1.50003e-13	0.1	0.062	0.097
710	OP(UKB)	SHBG	rs148827772	G	A	301.481	0.0210199	0.00331694	3.29997e-10	0.13	0.065	0.04
711	OP(UKB)	SHBG	rs149092986	C	T	315.176	-0.0187541	0.00317281	4.30002e-08	-0.077	0.061	0.21
712	OP(UKB)	SHBG	rs150449323	C	T	622.716	-0.0105721	0.00160586	6.70039e-12	0.039	0.031	0.21
713	OP(UKB)	SHBG	rs1534696	A	C	1070.35	0.0052143	0.00093427	1.09999e-08	0.019	0.018	0.29
714	OP(UKB)	SHBG	rs1561442	A	G	733.709	-0.00750194	0.00136293	1.79999e-08	-0.011	0.026	0.69
715	OP(UKB)	SHBG	rs157935	G	T	983.144	0.0109559	0.00101714	5.70033e-29	-0.0072	0.02	0.71
716	OP(UKB)	SHBG	rs1640269	C	A	967.131	0.0195357	0.00103398	2.09991e-85	-0.01	0.02	0.61
717	OP(UKB)	SHBG	rs164895	A	T	974.369	-0.00591955	0.0010263	3.59998e-08	-0.012	0.02	0.55
718	OP(UKB)	SHBG	rs1650548	C	G	898.339	-0.00956351	0.00111316	2.09991e-18	-0.013	0.022	0.55
719	OP(UKB)	SHBG	rs1684608	A	C	841.994	-0.00946632	0.00118765	8.30042e-17	0.0069	0.023	0.76
720	OP(UKB)	SHBG	rs17184382	C	A	1060.6	0.012425	0.000942861	3.80014e-41	0.013	0.018	0.47
721	OP(UKB)	SHBG	rs1730862	A	G	1016.84	-0.0236552	0.000983434	5.10505e-133	-0.032	0.019	0.099
722	OP(UKB)	SHBG	rs174554	G	A	1019.32	-0.0104287	0.000981044	1e-26	-0.032	0.019	0.095
723	OP(UKB)	SHBG	rs17580	A	T	458.326	0.0258533	0.00218184	3.80014e-35	0.039	0.042	0.35
724	OP(UKB)	SHBG	rs17592998	T	C	618.759	-0.0094023	0.00161613	1.5e-09	0.018	0.031	0.57
725	OP(UKB)	SHBG	rs1772189	A	T	1077.46	-0.011502	0.000928105	6.70039e-39	-0.0019	0.018	0.92
726	OP(UKB)	SHBG	rs1782652	A	T	1033.11	-0.0117273	0.00096795	1.69981e-36	0.012	0.019	0.52
727	OP(UKB)	SHBG	rs1799831	T	C	778.394	-0.00752687	0.00128469	1.09999e-08	0.023	0.025	0.36
728	OP(UKB)	SHBG	rs1801282	G	C	700.394	0.0183443	0.00142776	1.29987e-37	0.026	0.028	0.34
729	OP(UKB)	SHBG	rs1801689	C	A	375.975	-0.0372116	0.00265974	2.60016e-45	-0.013	0.053	0.81
730	OP(UKB)	SHBG	rs184304	C	T	724.597	0.0074791	0.00138007	7.00003e-09	0.031	0.027	0.24
731	OP(UKB)	SHBG	rs189595752	G	A	666.779	0.0116742	0.00149974	4.90004e-15	-0.016	0.029	0.58
732	OP(UKB)	SHBG	rs2073503	G	C	993.853	0.00622932	0.00100618	1.79999e-10	0.00033	0.019	0.99
733	OP(UKB)	SHBG	rs2115107	A	G	1041.51	-0.00698467	0.000960142	2.29985e-14	0.017	0.019	0.36
734	OP(UKB)	SHBG	rs2122982	A	G	919.442	0.0158396	0.00108761	4.00037e-50	0.015	0.021	0.47
735	OP(UKB)	SHBG	rs213494	T	C	1028.69	-0.00581188	0.000972101	2.80001e-09	-0.0024	0.019	0.9
736	OP(UKB)	SHBG	rs2176887	T	C	538.561	0.0117836	0.00185679	1.59993e-11	-0.0023	0.036	0.95
737	OP(UKB)	SHBG	rs2182784	A	C	888.987	-0.00750603	0.00112487	2.60016e-12	0.0093	0.022	0.67
738	OP(UKB)	SHBG	rs2196943	A	G	1034.74	-0.0115575	0.000966425	3.40017e-34	0.006	0.019	0.75
739	OP(UKB)	SHBG	rs2224585	A	G	915.838	0.00584921	0.00109189	1.29999e-08	-0.024	0.021	0.26
740	OP(UKB)	SHBG	rs2239222	G	A	1013.95	0.0097625	0.000986238	7.8001e-23	-0.02	0.019	0.3
741	OP(UKB)	SHBG	rs2276975	T	C	857.761	0.00994915	0.00116582	2.09991e-17	0.018	0.023	0.43
742	OP(UKB)	SHBG	rs2351958	A	C	1043.96	-0.0104324	0.000957882	2.19989e-31	-0.059	0.018	0.0014
743	OP(UKB)	SHBG	rs2393791	T	C	1041.18	0.0154826	0.000960447	7.10068e-61	-0.022	0.019	0.23
744	OP(UKB)	SHBG	rs2469102	T	G	960.065	0.00646916	0.00104159	2.1e-10	0.017	0.02	0.4
745	OP(UKB)	SHBG	rs2498786	G	C	1039.18	-0.0108833	0.000962293	1.39991e-30	0.0066	0.019	0.72
746	OP(UKB)	SHBG	rs2544654	T	G	966.001	0.007067	0.00103519	4.70002e-12	-0.027	0.02	0.18
747	OP(UKB)	SHBG	rs2551644	T	A	835.396	0.0120416	0.00119703	2.29985e-25	0.00029	0.023	0.99
748	OP(UKB)	SHBG	rs2602856	A	C	1017.05	-0.0135762	0.000983228	8.49963e-44	-0.041	0.019	0.032
749	OP(UKB)	SHBG	rs2612038	T	C	629.331	-0.00984625	0.00158898	7.19996e-09	-0.029	0.031	0.35
750	OP(UKB)	SHBG	rs2618566	T	G	1011.48	-0.00737316	0.000988646	5.50047e-14	-0.00031	0.019	0.99
751	OP(UKB)	SHBG	rs2642438	G	A	986.879	0.0120603	0.00101329	1.99986e-34	-0.0016	0.02	0.93
752	OP(UKB)	SHBG	rs267733	G	A	793.817	-0.0129483	0.00125973	5.00035e-26	0.031	0.025	0.21
753	OP(UKB)	SHBG	rs273492	A	G	934.802	-0.0103905	0.00106974	1.29987e-25	0.0064	0.021	0.76
754	OP(UKB)	SHBG	rs2791644	T	C	911.772	-0.00704437	0.00109676	2.19999e-10	-0.0046	0.021	0.83
755	OP(UKB)	SHBG	rs2802295	G	A	1034.92	-0.00498142	0.00096625	4.09996e-08	-0.012	0.019	0.51
756	OP(UKB)	SHBG	rs2812208	C	G	308.137	0.0281846	0.00324529	1e-20	0.016	0.063	0.8
757	OP(UKB)	SHBG	rs28562483	T	G	708.769	-0.0104049	0.00141089	2.80027e-12	0.014	0.027	0.6
758	OP(UKB)	SHBG	rs28925904	T	C	335.602	-0.0242456	0.0029797	7.00003e-17	0.086	0.057	0.13
759	OP(UKB)	SHBG	rs28929474	T	C	299.488	0.100978	0.00333901	1e-200	0.17	0.064	0.01
760	OP(UKB)	SHBG	rs2895443	A	G	1043.7	-0.00538498	0.000958127	3.40001e-08	-0.034	0.019	0.071
761	OP(UKB)	SHBG	rs2970877	G	T	979.647	0.00774863	0.00102077	1.99986e-13	-0.012	0.02	0.54
762	OP(UKB)	SHBG	rs2972145	C	T	1031.72	-0.0134911	0.000969251	1e-46	0.013	0.019	0.48
763	OP(UKB)	SHBG	rs3001032	C	T	1005.92	0.00918505	0.00099411	1.69981e-20	-0.0083	0.019	0.67
764	OP(UKB)	SHBG	rs3004179	G	A	1050.12	-0.00522411	0.000952269	6.59994e-09	0.0014	0.018	0.94
765	OP(UKB)	SHBG	rs3019757	G	A	1003.1	-0.00637232	0.0009969	2.19989e-12	-0.02	0.019	0.31
766	OP(UKB)	SHBG	rs329122	A	G	1056.62	-0.00595598	0.00094641	5.30029e-11	-0.0061	0.018	0.74
767	OP(UKB)	SHBG	rs34255979	T	C	694.798	0.0271202	0.00143926	9.09913e-82	0.022	0.028	0.44
768	OP(UKB)	SHBG	rs34457392	G	A	647.946	0.015019	0.00154333	6.29941e-21	0.021	0.03	0.48
769	OP(UKB)	SHBG	rs34587839	A	G	772.919	-0.0132511	0.00129379	1e-25	-0.01	0.025	0.69
770	OP(UKB)	SHBG	rs34970607	A	G	950.755	0.00544312	0.00105179	1.2e-08	0.00011	0.02	1
771	OP(UKB)	SHBG	rs35233014	A	C	926.796	-0.0138864	0.00107898	5.00035e-37	-0.024	0.021	0.25
772	OP(UKB)	SHBG	rs35350976	G	A	823.617	0.0082262	0.00121415	1.50003e-13	-0.047	0.024	0.045
773	OP(UKB)	SHBG	rs35633876	T	G	1073.15	-0.00776514	0.000931828	2.70023e-17	-0.005	0.018	0.78
774	OP(UKB)	SHBG	rs35763453	C	T	492.104	-0.0110968	0.00203208	4.60002e-09	-0.017	0.039	0.67
775	OP(UKB)	SHBG	rs35797675	G	T	876.212	0.00634799	0.00114127	8.70001e-09	-0.032	0.022	0.15
776	OP(UKB)	SHBG	rs3607	A	G	1066.87	-0.0074217	0.000937316	1.9002e-16	0.011	0.018	0.54
777	OP(UKB)	SHBG	rs36086195	T	C	1064.6	0.0116575	0.000939315	9.79941e-36	0.0054	0.018	0.77
778	OP(UKB)	SHBG	rs3737178	G	A	462.924	-0.0118507	0.00216017	2e-09	-0.0064	0.042	0.88
779	OP(UKB)	SHBG	rs3743588	A	G	956.594	-0.00829262	0.00104537	4.49987e-18	0.026	0.02	0.2
780	OP(UKB)	SHBG	rs3754186	A	T	1075.78	-0.00521454	0.000929553	9.40005e-09	0.024	0.018	0.19
781	OP(UKB)	SHBG	rs3824655	C	G	1060.41	0.00604627	0.00094303	1.39991e-11	-0.0042	0.018	0.82
782	OP(UKB)	SHBG	rs3829639	G	A	998.487	-0.00744163	0.00100151	1.10002e-13	0.015	0.019	0.43
783	OP(UKB)	SHBG	rs3862469	T	C	999.065	-0.00620941	0.00100093	3.09999e-10	0.0046	0.019	0.81
784	OP(UKB)	SHBG	rs38855	G	A	1065.8	-0.00606101	0.00093826	6.00067e-11	0.00072	0.018	0.97
785	OP(UKB)	SHBG	rs3946137	G	A	1015.63	-0.00600938	0.000984605	6.59994e-10	0.052	0.019	0.006
786	OP(UKB)	SHBG	rs40270	C	A	899.373	-0.0166779	0.00111188	6.79986e-51	0.0097	0.021	0.65
787	OP(UKB)	SHBG	rs403694	T	C	1059.07	-0.00574951	0.000944224	2.99999e-10	-0.0066	0.018	0.71
788	OP(UKB)	SHBG	rs4073358	T	C	1070.37	0.00559904	0.000934249	1.7e-09	-0.0054	0.018	0.77
789	OP(UKB)	SHBG	rs4092465	G	A	1013.9	0.00922938	0.000986287	3.90032e-22	0.012	0.019	0.52
790	OP(UKB)	SHBG	rs4142158	T	C	981.099	-0.00744846	0.00101926	8.80035e-15	0.011	0.02	0.57
791	OP(UKB)	SHBG	rs4338849	G	A	1101.81	-0.0148008	0.000907591	8.99912e-61	-0.01	0.018	0.57
792	OP(UKB)	SHBG	rs45512696	T	C	812.568	0.0200512	0.00123066	1.50003e-64	-0.008	0.024	0.74
793	OP(UKB)	SHBG	rs4567095	T	C	987.259	0.00749189	0.0010129	1.10002e-15	0.015	0.02	0.45
794	OP(UKB)	SHBG	rs4568281	A	G	1002.55	0.00818131	0.000997454	4.10015e-16	0.037	0.019	0.059
795	OP(UKB)	SHBG	rs4639796	A	G	790.941	-0.0139887	0.00126431	1.69981e-28	-0.016	0.025	0.51
796	OP(UKB)	SHBG	rs4665972	C	T	1047.82	0.0349309	0.00095436	1e-200	-0.014	0.019	0.44
797	OP(UKB)	SHBG	rs4671328	G	T	1064.23	0.00665777	0.00093964	1.39991e-14	-0.0068	0.018	0.71
798	OP(UKB)	SHBG	rs4674669	T	C	744.575	-0.00684645	0.00134304	2.30001e-08	0.0096	0.026	0.71
799	OP(UKB)	SHBG	rs4680	A	G	1066.52	-0.00744708	0.000937623	9.3994e-17	0.0032	0.018	0.86
800	OP(UKB)	SHBG	rs4714001	A	G	1028.53	-0.00582628	0.000972259	2.80001e-10	0.0038	0.019	0.84
801	OP(UKB)	SHBG	rs4782568	G	C	1057.91	0.0120087	0.000945259	2.80027e-38	0.023	0.018	0.2
802	OP(UKB)	SHBG	rs4794008	T	C	1000.83	0.00909728	0.000999166	1.50003e-21	0.026	0.02	0.19
803	OP(UKB)	SHBG	rs4804414	T	C	1061.17	-0.0146219	0.000942355	1.20005e-58	0.013	0.018	0.47
804	OP(UKB)	SHBG	rs4812336	A	G	980.646	0.00596495	0.00101973	1.2e-09	-0.019	0.02	0.33
805	OP(UKB)	SHBG	rs4820091	G	T	816.802	0.0105337	0.00122428	2.80027e-18	-0.027	0.024	0.24
806	OP(UKB)	SHBG	rs4841133	G	A	617.872	0.0216155	0.00161845	9.60064e-45	0.045	0.031	0.15
807	OP(UKB)	SHBG	rs4871844	C	T	1010.4	0.00632545	0.000989697	2.60016e-11	-0.044	0.019	0.023
808	OP(UKB)	SHBG	rs4974310	T	C	1063.69	0.00533655	0.000940121	7.00003e-09	-0.018	0.018	0.33
809	OP(UKB)	SHBG	rs4976033	G	A	1037.59	-0.00590913	0.000963769	1.80011e-11	-0.044	0.019	0.019
810	OP(UKB)	SHBG	rs55729432	G	C	938.477	0.00885168	0.00106555	8.69961e-18	-0.0039	0.021	0.85
811	OP(UKB)	SHBG	rs55771168	C	T	951.66	0.00812278	0.00105079	8.4004e-16	-0.0046	0.02	0.82
812	OP(UKB)	SHBG	rs55987409	T	C	552.361	0.016543	0.0018104	7.39946e-19	-0.028	0.035	0.43
813	OP(UKB)	SHBG	rs56021343	T	G	929.847	-0.00725648	0.00107544	1.80011e-11	0.033	0.021	0.12
814	OP(UKB)	SHBG	rs56024084	T	C	1048.84	0.0103037	0.000953429	3.29989e-26	-0.0046	0.018	0.8
815	OP(UKB)	SHBG	rs56077345	C	G	549.689	0.00965503	0.0018192	4e-08	0.016	0.035	0.64
816	OP(UKB)	SHBG	rs56196860	A	C	375.454	0.0201379	0.00266343	2.49977e-14	-0.069	0.051	0.18
817	OP(UKB)	SHBG	rs56257546	C	G	373.387	0.0196616	0.00267817	8.69961e-15	0.051	0.052	0.33
818	OP(UKB)	SHBG	rs56300212	G	A	1100.58	-0.00678692	0.000908605	2.70023e-15	0.039	0.018	0.031
819	OP(UKB)	SHBG	rs56332871	A	C	949.419	0.0340883	0.00105327	1e-200	-0.006	0.02	0.77
820	OP(UKB)	SHBG	rs57158761	G	A	1064.16	-0.00716432	0.000939704	1.39991e-16	-0.0029	0.018	0.87
821	OP(UKB)	SHBG	rs57467915	A	G	262.867	-0.0241376	0.00380418	1.5e-10	-0.13	0.074	0.088
822	OP(UKB)	SHBG	rs587252	C	A	602.824	-0.0108762	0.00165885	6.19998e-10	-0.0037	0.032	0.91
823	OP(UKB)	SHBG	rs59203582	T	A	779.109	0.0217943	0.00128351	7.10068e-73	-0.015	0.025	0.55
824	OP(UKB)	SHBG	rs59662471	T	C	1044.93	0.00586211	0.000956996	1.29999e-08	-0.0043	0.019	0.82
825	OP(UKB)	SHBG	rs60018147	G	A	664.073	0.0133112	0.00150585	1e-19	0.075	0.029	0.0097
826	OP(UKB)	SHBG	rs6003988	A	G	985.945	0.00717874	0.00101425	1.80011e-13	-0.014	0.019	0.46
827	OP(UKB)	SHBG	rs6073431	T	C	1047.98	0.0170583	0.000954216	1.59993e-73	0.032	0.018	0.083
828	OP(UKB)	SHBG	rs6120663	A	C	1059.37	-0.00877703	0.000943956	8.69961e-23	-0.029	0.018	0.12
829	OP(UKB)	SHBG	rs61856602	G	A	1009.09	0.00563454	0.000990988	4e-08	-0.0062	0.019	0.75
830	OP(UKB)	SHBG	rs6220	A	G	967.487	-0.00859696	0.0010336	9.20026e-18	-0.018	0.02	0.37
831	OP(UKB)	SHBG	rs62476229	G	A	983.908	0.00606054	0.00101635	9.3994e-11	-0.028	0.02	0.16
832	OP(UKB)	SHBG	rs62565259	T	C	802.983	0.00881466	0.00124535	3.40017e-13	0.0032	0.024	0.89
833	OP(UKB)	SHBG	rs62580766	T	C	824.792	0.0108823	0.00121242	9.79941e-23	0.0061	0.023	0.79
834	OP(UKB)	SHBG	rs62618693	T	C	445.783	0.0173911	0.00224323	2.09991e-15	0.07	0.043	0.11
835	OP(UKB)	SHBG	rs62623385	T	A	401.52	-0.0850905	0.00249052	1e-200	-0.049	0.05	0.33
836	OP(UKB)	SHBG	rs6422513	A	G	878.761	0.0112896	0.00113796	4.30031e-23	0.049	0.022	0.028
837	OP(UKB)	SHBG	rs6449592	T	A	1057.82	-0.0050641	0.000945332	4.90004e-09	0.033	0.018	0.076
838	OP(UKB)	SHBG	rs6458236	G	A	942.28	-0.00608748	0.00106125	2.39999e-09	0.026	0.021	0.2
839	OP(UKB)	SHBG	rs6476065	T	C	1045.32	-0.00482488	0.000956637	1.79999e-08	-0.0077	0.018	0.68
840	OP(UKB)	SHBG	rs6486122	T	C	991.252	-0.0138029	0.00100882	1.50003e-44	-0.009	0.019	0.64
841	OP(UKB)	SHBG	rs6546096	G	A	944.228	-0.0214141	0.00105906	8.69961e-97	0.022	0.021	0.28
842	OP(UKB)	SHBG	rs6556402	A	G	995.426	0.00551143	0.00100459	4.79999e-09	0.033	0.019	0.089
843	OP(UKB)	SHBG	rs6567160	C	T	901.977	-0.00976339	0.00110867	1.20005e-19	-0.034	0.021	0.11
844	OP(UKB)	SHBG	rs668871	T	C	1067.74	0.0161164	0.000936554	1.69981e-76	-0.013	0.018	0.47
845	OP(UKB)	SHBG	rs6691427	C	G	1076.87	0.00506857	0.000928613	3.59998e-08	-0.016	0.018	0.39
846	OP(UKB)	SHBG	rs6703810	C	T	574.099	0.0114154	0.00174185	9.60064e-12	-0.022	0.034	0.52
847	OP(UKB)	SHBG	rs6736913	G	A	309.483	-0.0322807	0.00323118	1.39991e-25	0.00094	0.063	0.99
848	OP(UKB)	SHBG	rs6758199	T	C	534.031	-0.0179681	0.00187254	5.19996e-23	0.0045	0.036	0.9
849	OP(UKB)	SHBG	rs67763459	T	C	1005.13	0.00620044	0.000994887	6.70039e-12	-0.022	0.019	0.25
850	OP(UKB)	SHBG	rs6792725	G	A	961.367	0.0141084	0.00104018	1.99986e-46	-0.016	0.02	0.44
851	OP(UKB)	SHBG	rs6860245	C	G	922.649	0.00996602	0.00108383	1.9002e-20	0.029	0.021	0.16
852	OP(UKB)	SHBG	rs687339	T	C	900.393	-0.0311993	0.00111062	4.19759e-182	0.035	0.021	0.1
853	OP(UKB)	SHBG	rs6879874	T	A	958.005	0.00521737	0.00104383	7.29995e-09	0.025	0.02	0.22
854	OP(UKB)	SHBG	rs6939861	A	G	930.063	-0.0146741	0.00107519	1.69981e-43	-0.036	0.021	0.085
855	OP(UKB)	SHBG	rs695272	C	T	1007.12	-0.0128626	0.000992929	1.20005e-38	-0.014	0.019	0.47
856	OP(UKB)	SHBG	rs7015	G	A	833.364	0.0349643	0.00119995	1.49968e-195	0.012	0.023	0.61
857	OP(UKB)	SHBG	rs7068223	T	C	1055.99	-0.00835543	0.000946971	2.60016e-20	0.027	0.018	0.14
858	OP(UKB)	SHBG	rs7096764	A	G	984.353	0.00578322	0.00101589	2.59998e-08	-0.0064	0.02	0.74
859	OP(UKB)	SHBG	rs7117818	T	C	902.922	0.0154233	0.00110751	1.9002e-46	-0.022	0.021	0.3
860	OP(UKB)	SHBG	rs71413975	G	T	847.704	0.0128827	0.00117965	7.10068e-31	0.041	0.023	0.075
861	OP(UKB)	SHBG	rs71538127	G	C	703.236	-0.00873972	0.00142199	1.40001e-10	-0.0085	0.027	0.76
862	OP(UKB)	SHBG	rs7250869	C	T	991.409	0.00791228	0.00100866	2.80027e-17	-0.019	0.019	0.32
863	OP(UKB)	SHBG	rs7261425	G	C	955.543	0.00579738	0.00104652	2.99999e-08	0.014	0.02	0.49
864	OP(UKB)	SHBG	rs72656010	C	T	721.205	-0.00780744	0.00138656	7.39997e-09	-0.006	0.027	0.82
865	OP(UKB)	SHBG	rs72683923	C	T	299.865	0.0337915	0.00333482	3.19963e-26	-0.071	0.064	0.27
866	OP(UKB)	SHBG	rs72709458	T	C	858.291	-0.0058458	0.0011651	4.90004e-08	-0.02	0.022	0.38
867	OP(UKB)	SHBG	rs72753349	T	C	425.419	0.0128002	0.00235061	9.29994e-09	-0.11	0.045	0.015
868	OP(UKB)	SHBG	rs72787511	C	G	406.998	0.0157922	0.002457	5.89997e-10	-0.016	0.048	0.73
869	OP(UKB)	SHBG	rs72820427	T	C	935.554	-0.00623852	0.00106888	5.49997e-10	0.022	0.021	0.29
870	OP(UKB)	SHBG	rs72832032	A	G	332.101	-0.0232144	0.00301112	1.39991e-14	0.063	0.059	0.28
871	OP(UKB)	SHBG	rs72844546	T	C	1051.52	-0.00989122	0.000950999	5.50047e-27	-0.021	0.019	0.28
872	OP(UKB)	SHBG	rs73079476	C	A	768.606	-0.029652	0.00130105	3.69828e-120	-0.038	0.025	0.13
873	OP(UKB)	SHBG	rs7314285	G	T	542.008	0.0345823	0.00184498	5.40008e-82	0.044	0.036	0.22
874	OP(UKB)	SHBG	rs73193388	T	C	730.435	0.0101833	0.00136904	7.29962e-14	-0.036	0.027	0.17
875	OP(UKB)	SHBG	rs7338127	A	T	999.935	-0.00533919	0.00100006	1.5e-08	0.032	0.019	0.097
876	OP(UKB)	SHBG	rs738409	G	C	880.502	0.0245155	0.00113571	4.29536e-104	0.072	0.022	0.00094
877	OP(UKB)	SHBG	rs7406661	C	T	876.235	0.0221317	0.00114124	4.60045e-89	0.0017	0.023	0.94
878	OP(UKB)	SHBG	rs7431776	C	T	964.696	-0.00553355	0.00103659	7.69999e-09	0.025	0.02	0.21
879	OP(UKB)	SHBG	rs74444983	C	T	935.23	-0.00766019	0.00106925	1.99986e-12	0.016	0.021	0.45
880	OP(UKB)	SHBG	rs7451021	C	T	991.891	-0.00935087	0.00100817	3.10027e-21	-0.0086	0.019	0.66
881	OP(UKB)	SHBG	rs7535528	A	G	1036.84	0.00564802	0.000964462	8.19993e-10	0.023	0.019	0.22
882	OP(UKB)	SHBG	rs7540115	C	A	829.981	0.00677993	0.00120484	3.89996e-09	0.0063	0.023	0.79
883	OP(UKB)	SHBG	rs757869	A	G	971.774	-0.0113285	0.00102904	1.20005e-30	0.021	0.02	0.29
884	OP(UKB)	SHBG	rs758298	G	A	1065.8	-0.0050574	0.000938258	3.89996e-09	-0.037	0.018	0.038
885	OP(UKB)	SHBG	rs758801	C	A	761.692	-0.00747347	0.00131286	9.29994e-10	-0.0066	0.025	0.79
886	OP(UKB)	SHBG	rs7678138	A	G	711.38	-0.00987901	0.00140571	1.9002e-13	-0.011	0.027	0.68
887	OP(UKB)	SHBG	rs76895963	G	T	279.042	0.0651111	0.00358367	4.30031e-79	0.18	0.069	0.0095
888	OP(UKB)	SHBG	rs7696472	A	G	1072.32	0.0131911	0.000932549	6.70039e-48	0.012	0.018	0.5
889	OP(UKB)	SHBG	rs78058190	A	G	418.282	-0.0194062	0.00239072	5.50047e-17	-0.092	0.046	0.049
890	OP(UKB)	SHBG	rs7828742	G	A	1044.1	-0.00878515	0.000957762	3.19963e-22	0.024	0.018	0.2
891	OP(UKB)	SHBG	rs78444298	A	G	296.943	-0.0288182	0.00336763	1e-19	0.12	0.065	0.061
892	OP(UKB)	SHBG	rs7860634	A	G	1059.82	0.00990807	0.000943547	2.70023e-27	-0.016	0.018	0.37
893	OP(UKB)	SHBG	rs78890745	A	G	665.594	0.0178018	0.00150241	8.80035e-32	0.0055	0.029	0.85
894	OP(UKB)	SHBG	rs79287178	A	G	356.593	-0.0347016	0.0028043	3.69999e-36	0.052	0.054	0.34
895	OP(UKB)	SHBG	rs79391862	C	A	247.355	-0.083002	0.00404275	4.20049e-99	-0.075	0.078	0.33
896	OP(UKB)	SHBG	rs7949258	G	T	997.143	0.00641444	0.00100286	2.99999e-10	0.043	0.019	0.028
897	OP(UKB)	SHBG	rs796004	T	C	935.519	0.0235417	0.00106892	1.79887e-108	0.047	0.021	0.023
898	OP(UKB)	SHBG	rs79717793	A	G	778.976	-0.0225722	0.00128373	1.99986e-78	-0.026	0.025	0.3
899	OP(UKB)	SHBG	rs7979129	G	C	1033.28	0.00591159	0.000967785	1.2e-09	0.026	0.019	0.17
900	OP(UKB)	SHBG	rs79879123	T	C	440.113	-0.0122087	0.00227213	9.20005e-09	0.00085	0.044	0.98
901	OP(UKB)	SHBG	rs8001781	G	A	1009.42	-0.00562679	0.000990661	8.99995e-09	0.027	0.019	0.16
902	OP(UKB)	SHBG	rs80073355	A	T	395.455	0.0155279	0.00252872	2.30001e-09	-0.064	0.049	0.19
903	OP(UKB)	SHBG	rs80226362	T	G	834.114	-0.0062768	0.00119887	4.39997e-08	0.0036	0.023	0.88
904	OP(UKB)	SHBG	rs802685	C	T	923.544	0.0063237	0.00108278	2.5e-09	-0.0088	0.021	0.68
905	OP(UKB)	SHBG	rs8033077	T	C	957.409	-0.00873835	0.00104448	3.40017e-18	-0.039	0.02	0.054
906	OP(UKB)	SHBG	rs8079418	T	C	1074.82	-0.0128554	0.000930379	7.59976e-44	-0.032	0.018	0.085
907	OP(UKB)	SHBG	rs8134638	C	T	1031.73	-0.00642196	0.000969245	8.49963e-12	0.012	0.019	0.54
908	OP(UKB)	SHBG	rs820503	A	C	737.552	-0.0117564	0.00135583	1.59993e-19	-0.016	0.026	0.53
909	OP(UKB)	SHBG	rs838716	C	G	1005.63	-0.00692948	0.000994393	1.99986e-12	-0.011	0.019	0.57
910	OP(UKB)	SHBG	rs9267551	G	C	760.1	-0.0159203	0.00131561	1e-29	0.025	0.025	0.32
911	OP(UKB)	SHBG	rs9287732	C	G	1025.93	0.00607304	0.000974717	1e-12	0.0097	0.019	0.61
912	OP(UKB)	SHBG	rs9297994	A	G	1011.52	0.0114853	0.000988608	3.10027e-31	0.0065	0.019	0.73
913	OP(UKB)	SHBG	rs9304665	A	T	907.321	-0.00783299	0.00110214	1.59993e-12	-0.032	0.021	0.14
914	OP(UKB)	SHBG	rs9379084	A	G	664.612	-0.0145332	0.00150463	4.60045e-23	0.032	0.029	0.27
915	OP(UKB)	SHBG	rs9427104	T	C	1078.03	0.0119807	0.000927617	1.9002e-41	-0.0084	0.018	0.64
916	OP(UKB)	SHBG	rs9492	C	A	749.509	-0.00962367	0.0013342	2.19989e-14	-0.014	0.026	0.58
917	OP(UKB)	SHBG	rs9556403	G	A	1022.15	0.00838056	0.000978326	5.19996e-20	0.0086	0.019	0.65
918	OP(UKB)	SHBG	rs9677933	T	C	786.933	0.00726612	0.00127075	5.1e-09	-0.0072	0.025	0.77
919	OP(UKB)	SHBG	rs9697210	A	G	754.656	-0.0166914	0.0013251	2.70023e-39	0.022	0.026	0.39
920	OP(UKB)	SHBG	rs9823108	A	C	1030.09	-0.00628257	0.000970787	6.79986e-13	0.013	0.019	0.48
921	OP(UKB)	SHBG	rs9823118	A	G	985.313	0.00621419	0.0010149	1.40001e-10	0.018	0.02	0.35
922	OP(UKB)	SHBG	rs9844972	C	G	543.248	-0.0143542	0.00184077	2.60016e-16	0.019	0.036	0.59
923	OP(UKB)	SHBG	rs9849171	C	G	1030.68	0.00813913	0.000970232	9.30037e-18	-0.027	0.019	0.15
924	OP(UKB)	SHBG	rs9968070	A	G	1061.13	-0.00501742	0.000942383	1.89998e-08	-0.03	0.018	0.1
925	OP(UKB)	SHBG	rs9972653	T	G	1045.13	-0.00891603	0.000956814	7.29962e-20	-0.032	0.018	0.082
926	OP(UKB)	SHBG	rs998584	A	C	1067.87	-0.00736547	0.000936435	6.79986e-16	-0.051	0.018	0.0053
927	OP(UKB)	SHBG	rs999634	A	C	1058.22	0.00509246	0.000944982	8.40001e-09	0.025	0.018	0.17
928	OP(UKB)	TB-BMD	rs1037011	C	T	175.432	0.0404	0.0057	1.54099e-12	-0.044	0.018	0.016
929	OP(UKB)	TB-BMD	rs10735851	A	G	158.725	-0.0541	0.0063	5.84252e-18	0.065	0.02	0.001
930	OP(UKB)	TB-BMD	rs10777212	T	G	166.661	0.0452	0.006	5.05126e-14	-0.012	0.019	0.53
931	OP(UKB)	TB-BMD	rs10788264	A	G	175.432	-0.0338	0.0057	2.60597e-09	0.06	0.018	0.00095
932	OP(UKB)	TB-BMD	rs10832520	A	T	63.2889	0.1123	0.0158	1.00092e-12	-0.19	0.053	0.00032
933	OP(UKB)	TB-BMD	rs10901216	A	G	163.929	-0.0474	0.0061	5.5335e-15	0.047	0.019	0.013
934	OP(UKB)	TB-BMD	rs11745493	G	A	153.841	-0.0445	0.0065	7.74462e-12	0.048	0.021	0.021
935	OP(UKB)	TB-BMD	rs117557198	G	A	83.3304	0.0769	0.012	1.575e-10	-0.07	0.034	0.039
936	OP(UKB)	TB-BMD	rs11904127	A	G	175.432	-0.0324	0.0057	1.18201e-08	0.0061	0.018	0.74
937	OP(UKB)	TB-BMD	rs11910328	A	G	129.866	-0.0429	0.0077	2.99302e-08	0.11	0.025	2e-05
938	OP(UKB)	TB-BMD	rs12044944	T	C	135.13	0.0553	0.0074	7.54223e-14	-0.053	0.023	0.02
939	OP(UKB)	TB-BMD	rs12258451	G	C	112.356	-0.0702	0.0089	2.41213e-15	0.053	0.029	0.071
940	OP(UKB)	TB-BMD	rs12442242	G	A	121.947	0.0509	0.0082	4.94106e-10	0.013	0.026	0.62
941	OP(UKB)	TB-BMD	rs12534510	C	A	175.432	0.0395	0.0057	3.14775e-12	-0.041	0.018	0.024
942	OP(UKB)	TB-BMD	rs12612325	A	G	128.201	-0.0548	0.0078	1.98198e-12	0.054	0.023	0.021
943	OP(UKB)	TB-BMD	rs1286150	C	T	138.884	0.0549	0.0072	2.44174e-14	-0.051	0.024	0.034
944	OP(UKB)	TB-BMD	rs143187557	T	C	49.2593	-0.1237	0.0203	1.15401e-09	0.12	0.061	0.043
945	OP(UKB)	TB-BMD	rs144691710	G	A	88.4924	0.1017	0.0113	2.23924e-19	-0.15	0.033	6.5e-06
946	OP(UKB)	TB-BMD	rs1452102	G	T	175.432	0.0345	0.0057	1.736e-09	-0.026	0.018	0.15
947	OP(UKB)	TB-BMD	rs2252865	C	T	166.661	0.0328	0.006	4.71998e-08	-0.011	0.019	0.56
948	OP(UKB)	TB-BMD	rs2289410	T	A	113.632	-0.0494	0.0088	2.00198e-08	0.047	0.027	0.088
949	OP(UKB)	TB-BMD	rs2350085	C	T	117.643	0.0643	0.0085	3.7949e-14	-0.028	0.028	0.32
950	OP(UKB)	TB-BMD	rs2553773	G	C	172.408	0.037	0.0058	1.493e-10	-0.064	0.018	0.00042
951	OP(UKB)	TB-BMD	rs2566751	A	T	99.9964	-0.0567	0.01	1.31899e-08	0.059	0.032	0.064
952	OP(UKB)	TB-BMD	rs34102936	A	G	175.432	0.0471	0.0057	1.86595e-16	-0.086	0.018	2.8e-06
953	OP(UKB)	TB-BMD	rs35125553	G	A	151.51	0.0383	0.0066	5.202e-09	-0.034	0.02	0.09
954	OP(UKB)	TB-BMD	rs35199438	T	G	161.285	-0.0489	0.0062	2.35993e-15	0.052	0.02	0.0084
955	OP(UKB)	TB-BMD	rs3743347	A	C	147.054	0.0519	0.0068	1.75186e-14	-0.028	0.021	0.19
956	OP(UKB)	TB-BMD	rs447911	C	G	175.432	0.0708	0.0057	6.29361e-36	-0.081	0.018	7.7e-06
957	OP(UKB)	TB-BMD	rs4757350	T	C	144.922	-0.0564	0.0069	3.75405e-16	0.048	0.022	0.034
958	OP(UKB)	TB-BMD	rs55781332	G	A	144.922	0.0552	0.0069	8.07235e-16	0.017	0.021	0.43
959	OP(UKB)	TB-BMD	rs56104760	G	A	135.13	-0.0747	0.0074	7.37734e-24	0.052	0.023	0.025
960	OP(UKB)	TB-BMD	rs6029130	T	C	158.725	0.0348	0.0063	3.503e-08	-0.023	0.021	0.26
961	OP(UKB)	TB-BMD	rs6040063	G	A	178.565	-0.0359	0.0056	1.78098e-10	0.032	0.018	0.077
962	OP(UKB)	TB-BMD	rs61884327	C	T	101.007	0.0801	0.0099	4.63447e-16	-0.0031	0.03	0.92
963	OP(UKB)	TB-BMD	rs634277	G	A	163.929	-0.0607	0.0061	2.15179e-23	0.054	0.019	0.0058
964	OP(UKB)	TB-BMD	rs6465511	G	C	166.661	0.0738	0.006	1.02802e-34	-0.083	0.019	1.5e-05
965	OP(UKB)	TB-BMD	rs6557155	G	T	169.486	0.0751	0.0059	2.55918e-37	-0.047	0.018	0.011
966	OP(UKB)	TB-BMD	rs6960249	G	T	175.432	-0.0325	0.0057	1.44901e-08	0.0028	0.018	0.88
967	OP(UKB)	TB-BMD	rs7105860	C	G	169.486	-0.0468	0.0059	2.35885e-15	0.0016	0.019	0.93
968	OP(UKB)	TB-BMD	rs725670	A	G	169.486	-0.0322	0.0059	3.61202e-08	0.0059	0.019	0.76
969	OP(UKB)	TB-BMD	rs73169678	A	C	109.886	0.0619	0.0091	1.05293e-11	-0.038	0.029	0.18
970	OP(UKB)	TB-BMD	rs73305797	T	A	149.248	-0.0422	0.0067	2.398e-10	0.05	0.021	0.016
971	OP(UKB)	TB-BMD	rs73349318	T	A	117.643	0.0472	0.0085	2.68201e-08	-0.029	0.026	0.27
972	OP(UKB)	TB-BMD	rs73719807	C	A	89.2825	0.0925	0.0112	1.14288e-16	-0.031	0.038	0.42
973	OP(UKB)	TB-BMD	rs74394007	C	A	120.478	-0.0608	0.0083	2.46093e-13	0.023	0.027	0.4
974	OP(UKB)	TB-BMD	rs757138	G	T	158.725	0.0348	0.0063	3.33403e-08	-0.044	0.021	0.031
975	OP(UKB)	TB-BMD	rs7586085	G	A	175.432	-0.0532	0.0057	8.63575e-21	0.046	0.018	0.01
976	OP(UKB)	TB-BMD	rs76051363	T	C	117.643	-0.0794	0.0085	1.38995e-20	0.081	0.025	0.0016
977	OP(UKB)	TB-BMD	rs7728694	T	G	169.486	-0.0503	0.0059	1.29599e-17	0.044	0.018	0.015
978	OP(UKB)	TB-BMD	rs7740042	A	T	140.84	-0.0494	0.0071	2.70707e-12	0.078	0.022	0.00044
979	OP(UKB)	TB-BMD	rs7741085	T	C	175.432	0.0423	0.0057	1.50904e-13	-0.025	0.018	0.16
980	OP(UKB)	TB-BMD	rs780096	G	C	175.432	0.0311	0.0057	4.57699e-08	-0.0073	0.018	0.69
981	OP(UKB)	TB-BMD	rs8070128	T	C	169.486	-0.0394	0.0059	1.98381e-11	0.045	0.019	0.016
982	OP(UKB)	TB-BMD	rs818427	T	C	163.929	0.0342	0.0061	2.37197e-08	-0.033	0.019	0.087
983	OP(UKB)	TB-BMD	rs838721	G	A	175.432	0.0314	0.0057	4.48002e-08	-0.0023	0.018	0.9
984	OP(UKB)	TB-BMD	rs9910055	T	C	149.248	0.0442	0.0067	3.11889e-11	-0.056	0.021	0.0088
TB-BMD, total body bone mineral density;UL, urolithiasis;SHBG,sex hormone binding globulin;UKB,UK biobank;

## Sheet: Table S6
Table S6 Results of sensitivity analysis
0utcome	Exposure	MR-Egger		Cochrane's Q test		Rucker's Q test
		Egger Intercept	Pintercept	QIVW-Heter	PIVW-Heter	QEgger-Heter	PEgger-Heter
OP(FinnGen)	UL	-0.00419064	0.806393	10.9025	0.927074	10.8407	0.900995
OP(UKB)	UL	-0.00406937	0.82697	13.8212	0.679716	13.7718	0.615708
UL	OP(FinnGen)	-0.0130223	0.236898	25.6733	0.691698	24.2146	0.718281
UL	OP(UKB)	0.00698771	0.552067	27.2236	0.163575	26.7345	0.1429
FN-BMD	UL	-0.000307987	0.972303	21.9498	0.23422	21.9482	0.186718
FA-BMD	UL	0.0240428	0.205056	25.6219	0.108723	23.2472	0.141376
LS-BMD	UL	-0.00508367	0.581632	17.7856	0.469856	17.4615	0.423545
TB-BMD(0-15)	UL	0.0177188	0.157126	20.4757	0.491338	18.3148	0.566677
TB-BMD(15-30)	UL	-0.00911722	0.68684	21.9808	0.400616	21.7984	0.351547
TB-BMD(30-45)	UL	0.00822044	0.610517	25.5878	0.222602	25.2498	0.192041
TB-BMD(45-60)	UL	-0.000406778	0.976185	37.3749	0.0215094	37.3733	0.0152467
TB-BMD(>60)	UL	-0.00814593	0.495479	33.9245	0.0499995	33.1645	0.0444243
serum 25(OH)D	UL	0.00236173	0.326082	15.8026	0.325576	14.6305	0.330987
SHBG	UL	5.93717e-05	0.966118	20.0496	0.0661542	20.0461	0.0447122
Calcium supplements	UL	0.00017615	0.794903	28.3406	0.101578	28.2373	0.0789665
TB-BMD	UL	0.0040357	0.589214	37.0573	0.0165811	36.5075	0.0133978
OP(FinnGen)	serum 25(OH)D	-0.0033199	0.300975	121.127	0.182911	119.917	0.185419
OP(FinnGen)	SHBG	0.00372561	0.068127	349.686	0.106895	346.029	0.125948
OP(FinnGen)	TB-BMD	-0.00657857	0.589416	93.1756	0.000396252	92.6398	0.000326232
OP(UKB)	serum 25(OH)D	-0.00466071	0.177743	109.093	0.425576	107.231	0.448302
OP(UKB)	SHBG	0.000565201	0.822146	392.954	0.00110232	392.89	0.000975577
OP(UKB)	TB-BMD	0.00509022	0.663291	71.8528	0.0433228	71.5888	0.037097
